# Supplementary material for: Full-Length Transcriptome Sequencing-Based Analysis of Pinus sylvestris var. mongolica in Response to Sirex noctilio Venom
Source: Insects. 2022 Mar 30;13(4):338. doi: 10.3390/insects13040338 (PMC9029201; doi:10.3390/insects13040338)
Supplement: Supplementary file 1 [file insects-13-00338-s001.zip]

Archive with 8 entries (8 files):
- Figure S1.pdf
- Figure S2.pdf
- Table S1.pdf
- Table S2.pdf
- Table S3.xlsx
- Table S4.xlsx
- Table S5.xlsx
- Table S6.xlsx
