# Supplementary material for: Full-Length Transcriptome Sequencing-Based Analysis of Pinus sylvestris var. mongolica in Response to Sirex noctilio Venom
Source: Insects. 2022 Mar 30;13(4):338. doi: 10.3390/insects13040338 (PMC9029201; doi:10.3390/insects13040338)
Supplement: Supplementary file 1 [file insects-13-00338-s001.zip › Table S3.xlsx]

## Sheet: DEGs_Inoculation_specific
Table S3. Summary of 706 DEGs specifically induced by S. noctilio venom.
Gene id	NR description	FC(Z_DJ_89/Z_CK_89)	Log2FC(Z_DJ_89/Z_CK_89)	Pvalue	Padjust	Significant	Regulate	CK1_72h	CK2_72h	CK3_72h	PI1_72h	PI2_72h	PI3_72h	CK_72h	PI_72h
transcript_9821	unknown [Picea sitchensis]	34.2279	5.0971	3.34375e-09	9.2666e-07	yes	up	0.43	1.49	0.16	16.13	22.84	38.05	0.693333	25.6733
transcript_9594	unknown [Picea sitchensis] >ABK25096.1 unknown [Picea sitchensis] >ABK26172.1 unknown [Picea sitchensis]	7.38884	2.88535	2.38161e-26	5.94017e-23	yes	up	7.84	6.94	3.96	48.55	53.01	47.87	6.24667	49.81
transcript_9560	unknown [Picea sitchensis]	47.2197	5.56132	4.52285e-06	0.000542022	yes	up	0.15	0	0.53	4.77	11.1	19.79	0.226667	11.8867
transcript_9526	unknown [Picea sitchensis]	16.431	4.03835	3.95385e-05	0.00355374	yes	up	1.31	0.52	0.15	4.55	7.31	22.65	0.66	11.5033
transcript_9518	unknown [Picea sitchensis]	3.93836	1.9776	1.2436e-08	3.00777e-06	yes	up	7.36	5.29	5.4	20.97	21.6	34.8	6.01667	25.79
transcript_9405	unknown [Picea sitchensis]	4.48156	2.164	8.30848e-20	1.32627e-16	yes	up	3.42	3.42	3.6	15.07	17.22	18.77	3.48	17.02
transcript_9114	auxin responsive family-like protein, partial [Picea sitchensis]	11.0072	3.46038	0.000432841	0.0242264	yes	up	1.84	1.32	0.41	4.97	5.63	31.33	1.19	13.9767
transcript_9011	unknown [Picea sitchensis]	3.0499	1.60876	7.51666e-07	0.000116719	yes	up	7.7	11.65	6.4	23.76	29.05	32.89	8.58333	28.5667
transcript_8947	unknown [Picea sitchensis]	2.55516	1.35342	2.13351e-05	0.00208682	yes	up	2.46	2.43	3.16	6.5	8.67	7.5	2.68333	7.55667
transcript_8811	unknown [Picea sitchensis]	2.26467	1.1793	0.000544051	0.0289873	yes	up	8.98	9.94	5.54	22.53	15.48	21.6	8.15333	19.87
transcript_8666	hypothetical protein 2_1437_01, partial [Pinus taeda]	3.92794	1.97377	3.68403e-05	0.00332622	yes	up	13.69	5.73	11.21	30.92	54.65	47.05	10.21	44.2067
transcript_8589		7.41396	2.89024	0.000449553	0.0250913	yes	up	0.4	0.5	0.49	1.54	2.23	7.32	0.463333	3.69667
transcript_8311	unknown [Picea sitchensis]	18.0882	4.17698	2.44024e-05	0.00234093	yes	up	2.26	0.82	0.08	16.86	18.91	23.43	1.05333	19.7333
transcript_8063	unknown [Picea sitchensis] >ACN40754.1 unknown [Picea sitchensis]	4.46247	2.15784	2.67162e-16	2.36925e-13	yes	up	20.29	15.84	21.07	78.74	102.3	100.71	19.0667	93.9167
transcript_7981	unknown [Picea sitchensis]	22.2104	4.47316	6.76407e-06	0.000782417	yes	up	0.06	0	0.27	1.89	2.49	3.53	0.11	2.63667
transcript_7886	unknown [Picea sitchensis]	7.33232	2.87427	7.23273e-12	3.35624e-09	yes	up	3.61	3.05	1.53	16.58	19.95	28.21	2.73	21.58
transcript_777	PREDICTED: nuclear pore complex protein NUP1 [Nelumbo nucifera]	2.27891	1.18835	8.72797e-05	0.00676324	yes	up	0.65	0.69	0.49	1.3	1.82	1.41	0.61	1.51
transcript_76614		23.0077	4.52404	2.34421e-05	0.00225967	yes	up	2.92	0	0	16.71	23.8	24.22	0.973333	21.5767
transcript_76158		8.82579	3.14173	2.49605e-06	0.000321322	yes	up	0.29	1.46	1.35	10.31	8.25	9.95	1.03333	9.50333
transcript_75950	unknown [Picea sitchensis]	59.0409	5.88364	0.000139609	0.00998451	yes	up	0	0	1.02	16.88	8.99	45.8	0.34	23.89
transcript_75721	unknown [Picea sitchensis]	18.3522	4.19788	4.03789e-07	6.63128e-05	yes	up	3.29	1.03	0.25	28.18	21.7	37.59	1.52333	29.1567
transcript_75371	unknown [Picea sitchensis]	5.20147	2.37892	8.1146e-05	0.0063496	yes	up	12.12	4.36	3.09	30.46	47.13	31.12	6.52333	36.2367
transcript_7515	unknown [Picea sitchensis]	39.9495	5.32011	8.88043e-20	1.36304e-16	yes	up	2.22	1.53	2.13	138.83	59.23	54.92	1.96	84.3267
transcript_7472	unknown [Picea sitchensis]	73.182	6.19342	3.26227e-40	2.16979e-36	yes	up	0.3	0.41	0.73	33.61	43.85	34.67	0.48	37.3767
transcript_7449	Xyloglucan endotransglucosylase/hydrolase 2 [Pinus taeda]	10.0523	3.32945	2.31405e-10	8.55063e-08	yes	up	0.57	1.2	0.87	5.87	13.25	9.84	0.88	9.65333
transcript_74370	unknown [Picea sitchensis]	2.63034	1.39525	0.00021797	0.0139623	yes	up	5.32	5.22	3.81	10.75	19.08	11.49	4.78333	13.7733
transcript_74206	unknown [Picea sitchensis] >ABK22675.1 unknown [Picea sitchensis] >ABK23513.1 unknown [Picea sitchensis] >ACN40762.1 unknown [Picea sitchensis]	14.1615	3.8239	0.000466432	0.0257098	yes	up	4.81	1.41	0.17	13.03	38.8	43.36	2.13	31.73
transcript_74202	unknown [Picea sitchensis]	27.8092	4.79749	5.59005e-08	1.1324e-05	yes	up	1.18	0.14	0.48	11.55	31.46	11.62	0.6	18.21
transcript_74199		2.59832	1.37758	0.000890173	0.0430596	yes	up	6.93	5.34	3.85	9.6	17.34	18.57	5.37333	15.17
transcript_7406	unknown [Picea sitchensis]	11.9446	3.57829	4.89368e-06	0.000577787	yes	up	3.26	0.73	0.72	12.87	15.8	30.44	1.57	19.7033
transcript_73838		5.19513	2.37716	0.00055124	0.0293311	yes	up	0.56	1.33	1.83	4.32	6.97	10.28	1.24	7.19
transcript_73800	hypothetical protein MANES_16G036300 [Manihot esculenta]	26.7994	4.74413	7.77714e-05	0.00614579	yes	up	0	0.13	0.15	1.93	2.39	4	0.0933333	2.77333
transcript_73703	unknown [Picea sitchensis]	19.3606	4.27505	3.76285e-06	0.000457817	yes	up	0.83	0.39	0.15	6.69	4.43	17.28	0.456667	9.46667
transcript_73679	unknown [Picea sitchensis]	10.2343	3.35534	1.31012e-12	6.79002e-10	yes	up	5.36	7.69	2.6	48.49	74.59	49.81	5.21667	57.63
transcript_73652	unknown [Picea sitchensis]	64.9634	6.02156	0.000408575	0.0231935	yes	up	0	0	0	0.6	3.34	1.58	0	1.84
transcript_73632	hypothetical protein 0_8695_01, partial [Pinus radiata] >AFG59450.1 hypothetical protein 0_8695_01, partial [Pinus taeda] >AFG59451.1 hypothetical protein 0_8695_01, partial [Pinus taeda] >AFG59452.1 hypothetical protein 0_8695_01, partial [Pinus taeda] >AFG59453.1 hypothetical protein 0_8695_01, partial [Pinus taeda] >AFG59454.1 hypothetical protein 0_8695_01, partial [Pinus taeda]	24.1364	4.59314	3.26587e-07	5.47609e-05	yes	up	2.54	1.08	0.15	21.97	24.93	48.87	1.25667	31.9233
transcript_73318	unknown [Picea sitchensis]	18.601	4.21731	2.52975e-08	5.70365e-06	yes	up	1.35	1.75	0.43	14.99	14.35	40.64	1.17667	23.3267
transcript_7326	Xyloglucan endotransglucosylase/hydrolase 2 [Pinus taeda]	5.9139	2.56411	0.000845117	0.0412804	yes	up	0.2	0.24	0.16	1.27	0.64	1.85	0.2	1.25333
transcript_72914	unknown [Picea sitchensis]	33.3345	5.05894	0.000977382	0.04605	yes	up	0	0.24	0	5.52	0.97	2.25	0.08	2.91333
transcript_72602	water deficit inducible LP3-like protein, partial [Pseudotsuga menziesii var. menziesii]	12.8709	3.68604	2.44894e-07	4.26137e-05	yes	up	0.93	0.86	0.53	16.61	4.98	10.29	0.773333	10.6267
transcript_72067	unknown [Picea sitchensis]	4.5231	2.17731	0.000399949	0.0228337	yes	up	6.46	3.07	2.77	20.93	29.4	9.56	4.1	19.9633
transcript_71747	unknown [Picea sitchensis]	65.6808	6.0374	1.11724e-08	2.7866e-06	yes	up	0.11	0.53	0.12	6.24	15.01	34.62	0.253333	18.6233
transcript_7168	unknown [Picea sitchensis]	11.6906	3.54728	6.66563e-09	1.7386e-06	yes	up	0.56	0.76	0.25	3.61	8.45	8.33	0.523333	6.79667
transcript_71567	unknown [Picea sitchensis]	35.6922	5.15754	0.000528457	0.0283456	yes	up	0	0	0.14	1.48	2.55	0.69	0.0466667	1.57333
transcript_71389	unknown [Picea sitchensis]	37.3872	5.22447	1.3735e-05	0.00142154	yes	up	0.11	1.24	0	19.41	17.9	16.93	0.45	18.08
transcript_70951	unknown [Picea sitchensis]	11.4286	3.51457	2.32569e-06	0.0003053	yes	up	0.91	0.69	0.11	3.91	8.44	9.36	0.57	7.23667
transcript_7093	unknown [Picea sitchensis]	19.9825	4.32066	1.15717e-19	1.71034e-16	yes	up	1.91	0.99	0.74	17.67	32.48	28.74	1.21333	26.2967
transcript_70852	unknown [Picea sitchensis] >ABK26668.1 unknown [Picea sitchensis]	35.3197	5.1424	0.0010194	0.0474692	yes	up	0.15	0	0	0.71	2.83	0.89	0.05	1.47667
transcript_70795	unknown [Picea sitchensis]	7.22767	2.85353	1.46202e-09	4.4538e-07	yes	up	1.81	1.39	0.81	7.08	13.65	10.24	1.33667	10.3233
transcript_70755	unknown [Picea sitchensis]	53.774	5.74884	6.75062e-05	0.00542134	yes	up	0	0	0	1.43	0.98	0.89	0	1.1
transcript_70636	UDP-glycosyltransferase [Ginkgo biloba]	6.30333	2.65611	4.9569e-05	0.00420883	yes	up	0.91	0.97	0.56	2.48	6.46	8	0.813333	5.64667
transcript_70428	unknown [Picea sitchensis]	51.8653	5.6967	1.92027e-05	0.00191581	yes	up	0	0.57	0	13.29	13.36	5.82	0.19	10.8233
transcript_70206	unknown [Picea sitchensis]	24.3722	4.60716	1.16706e-05	0.00123538	yes	up	0.5	0.09	0.11	2.4	4.39	11.53	0.233333	6.10667
transcript_69741	unknown [Picea sitchensis]	15.7494	3.97723	0.0008444	0.0412804	yes	up	0.1	0	0.12	1.32	0.99	1.08	0.0733333	1.13
transcript_69507	unknown [Picea sitchensis] >ABK21363.1 unknown [Picea sitchensis] >ABK21375.1 unknown [Picea sitchensis] >ABK22534.1 unknown [Picea sitchensis] >ABK22571.1 unknown [Picea sitchensis] >ABK22730.1 unknown [Picea sitchensis] >ABK24948.1 unknown [Picea sitchensis] >ABK25319.1 unknown [Picea sitchensis] >ABK25341.1 unknown [Picea sitchensis] >ABK25594.1 unknown [Picea sitchensis] >ABR16815.1 unknown […	8.9775	3.16631	0.000763642	0.037865	yes	up	17.12	18.62	11.19	218.08	18.85	210.69	15.6433	149.207
transcript_69497	unknown [Picea sitchensis]	11.4204	3.51354	0.000153715	0.0108571	yes	up	5.21	0.45	2.28	40.64	16.87	38.94	2.64667	32.15
transcript_69386	unknown [Picea sitchensis]	174.641	7.44825	1.26274e-08	3.03566e-06	yes	up	0	0	0	3.31	4.26	2.48	0	3.35
transcript_69326	unknown [Picea sitchensis]	15.3806	3.94304	6.85962e-06	0.000788896	yes	up	0.09	0.35	0.41	2.98	3.21	8.41	0.283333	4.86667
transcript_69300	unknown [Picea sitchensis]	3.12585	1.64425	1.58433e-06	0.000222626	yes	up	11.57	11.46	6.91	42.22	28.75	29.66	9.98	33.5433
transcript_69138	unknown [Picea sitchensis]	256.351	8.00198	1.24904e-06	0.000182138	yes	up	0	0	0.1	2.78	4.63	21.08	0.0333333	9.49667
transcript_68755		3.61712	1.85484	5.8677e-06	0.000682689	yes	up	3.11	1.44	2.56	7.99	9.18	10.77	2.37	9.31333
transcript_68581	unknown [Picea sitchensis]	13.1614	3.71824	1.38289e-05	0.00142602	yes	up	0.45	0.17	0	3.44	2.08	3.22	0.206667	2.91333
transcript_68505	unknown [Picea sitchensis]	99.1238	6.63116	1.22816e-08	3.00689e-06	yes	up	0.1	0.13	0	12.92	3.49	11.56	0.0766667	9.32333
transcript_68459	unknown [Picea sitchensis]	304.281	8.24926	5.20465e-09	1.40339e-06	yes	up	0.09	0	0	5.38	8.74	18.24	0.03	10.7867
transcript_68121	unknown [Picea sitchensis]	32.0897	5.00404	0.00104561	0.0484175	yes	up	0	0.17	0	0.97	0.96	4.09	0.0566667	2.00667
transcript_67952	unknown [Picea sitchensis]	62.1647	5.95802	5.86116e-06	0.000682689	yes	up	0	0	0.19	2.07	3.81	6.56	0.0633333	4.14667
transcript_67921	unknown [Picea sitchensis]	9.14491	3.19297	2.24086e-47	1.78852e-43	yes	up	6.01	5.09	5.85	50.18	62.95	56.56	5.65	56.5633
transcript_67876	unknown [Picea sitchensis]	48.8489	5.61025	8.90545e-05	0.0068608	yes	up	0.17	0	0	1.51	1.8	5.73	0.0566667	3.01333
transcript_67595	transcription factor 1, partial [Pinus densata]	9.00921	3.1714	1.10553e-09	3.49245e-07	yes	up	1.9	0.91	0.52	8.49	10.22	13.3	1.11	10.67
transcript_67480	unknown [Picea sitchensis]	16.7452	4.06567	2.89043e-06	0.000363875	yes	up	0.34	0.08	0	2.29	3.2	2.15	0.14	2.54667
transcript_67269		42.904	5.42304	0.000644298	0.0330873	yes	up	0	0	0	0.91	0.37	0.88	0	0.72
transcript_67253	unknown [Picea sitchensis]	5.43223	2.44155	7.49582e-09	1.92991e-06	yes	up	2.51	2.18	4.11	18.9	16.22	17.76	2.93333	17.6267
transcript_67182	unknown [Picea sitchensis]	56.6994	5.82526	7.51794e-05	0.00595274	yes	up	0.17	0	0	1	3.21	5.97	0.0566667	3.39333
transcript_67163	unknown [Picea sitchensis]	91.4485	6.51489	8.37872e-06	0.000931392	yes	up	0	0	0	0.78	1.53	2.29	0	1.53333
transcript_67162		99.4654	6.63612	4.26908e-07	6.98223e-05	yes	up	0	0	0	1.5	2.02	1.58	0	1.7
transcript_67069	unknown [Picea sitchensis] >ACN41181.1 unknown [Picea sitchensis]	2.43688	1.28503	3.06623e-06	0.000381528	yes	up	3.06	2.73	2.7	6.88	8.73	6.98	2.83	7.53
transcript_66991	unknown [Picea sitchensis]	47.9949	5.58481	1.37499e-05	0.00142154	yes	up	0.1	0.08	0.09	2.1	1.48	9.53	0.09	4.37
transcript_66949	unknown [Picea sitchensis]	34.1866	5.09536	0.000409812	0.0232306	yes	up	0.08	0.08	0	1.62	0.54	3.82	0.0533333	1.99333
transcript_66755	unknown [Picea sitchensis]	11.0772	3.46952	0.000419159	0.0235736	yes	up	1.21	0.72	0	6.43	7.37	8.41	0.643333	7.40333
transcript_66692	unknown [Picea sitchensis]	27.5281	4.78283	2.68474e-08	5.98546e-06	yes	up	0.32	0.29	0	3.87	5.28	9.75	0.203333	6.3
transcript_66192	unknown [Picea sitchensis]	2.78619	1.47829	3.25324e-06	0.000401942	yes	up	2.53	2.17	2.76	7.45	6.71	8.52	2.48667	7.56
transcript_66183	unknown [Picea sitchensis]	11.3707	3.50725	1.60082e-08	3.71418e-06	yes	up	0.92	2.2	0.63	15.34	10.91	20.36	1.25	15.5367
transcript_66161	unknown [Picea sitchensis]	12.8662	3.68552	0.000750309	0.0374282	yes	up	0.65	0	0.26	2.34	3.23	6.74	0.303333	4.10333
transcript_66146	unknown [Picea sitchensis]	162.707	7.34613	1.78097e-05	0.00179932	yes	up	0.14	0.41	0	0.52	63.75	43.16	0.183333	35.81
transcript_66084	unknown [Picea sitchensis] >ABK23896.1 unknown [Picea sitchensis]	6.52891	2.70684	2.94298e-09	8.51054e-07	yes	up	1.89	2.38	2.32	11.3	13.01	23.05	2.19667	15.7867
transcript_65975	unknown [Picea sitchensis]	20.3599	4.34766	0.000301381	0.0181406	yes	up	0.18	0.24	0	1.65	1.07	5.68	0.14	2.8
transcript_65921	unknown [Picea sitchensis]	304.809	8.25176	1.18425e-06	0.000176342	yes	up	0	0	0	1.43	3.08	10.05	0	4.85333
transcript_65908	unknown [Picea sitchensis]	24.3735	4.60724	0.000522617	0.028222	yes	up	0.13	0	0	0.71	1.49	1.94	0.0433333	1.38
transcript_65863	unknown [Picea sitchensis]	146.443	7.1942	3.32313e-11	1.45688e-08	yes	up	0.26	0.24	0.29	77.32	7.23	26.31	0.263333	36.9533
transcript_65804		13.7595	3.78236	0.000592487	0.0309077	yes	up	0.76	0.68	6.72	43.52	62.56	26.4	2.72	44.16
transcript_65746	unknown [Picea sitchensis]	1630.36	10.671	2.31496e-05	0.00224777	yes	up	0	0	0	35.89	40.81	0.08	0	25.5933
transcript_65743	Hs1pro-1 [Macleaya cordata]	4.29113	2.10136	4.83726e-05	0.00411601	yes	up	6.43	2.63	2.7	11.63	20.99	21.86	3.92	18.16
transcript_65622	unknown [Picea sitchensis] >ABR17716.1 unknown [Picea sitchensis]	633.556	9.30733	1.4341e-05	0.00147122	yes	up	0.32	0	0	106.64	92.37	0.38	0.106667	66.4633
transcript_65553	unknown [Picea sitchensis]	111.13	6.7961	2.48912e-20	4.31884e-17	yes	up	0.24	0.99	0.17	67.94	47.85	54.99	0.466667	56.9267
transcript_6531	unknown [Picea sitchensis]	9.13549	3.19148	1.01394e-17	1.0936e-14	yes	up	1.67	1.08	1.5	14.27	11.38	16.75	1.41667	14.1333
transcript_65149	polyubiquitin (ubq10) [Arabidopsis thaliana]	753.87	9.55817	6.71532e-15	4.96275e-12	yes	up	0	0	0	9.89	11.88	12.94	0	11.57
transcript_64970	hypothetical protein 0_4591_01, partial [Pinus sylvestris] >ATP71652.1 hypothetical protein 0_4591_01, partial [Pinus sylvestris] >ATP71653.1 hypothetical protein 0_4591_01, partial [Pinus sylvestris] >ATP71654.1 hypothetical protein 0_4591_01, partial [Pinus sylvestris]	20.0938	4.32868	1.00326e-05	0.00108208	yes	up	0.68	0.29	0	3.79	10.54	6.18	0.323333	6.83667
transcript_64939	unknown [Picea sitchensis] >ACN40831.1 unknown [Picea sitchensis]	3.03816	1.6032	2.2818e-06	0.000302524	yes	up	13.23	7.57	10.22	28.19	32.95	41.74	10.34	34.2933
transcript_64802	unknown [Picea sitchensis]	21.0975	4.399	3.95352e-07	6.51955e-05	yes	up	1.34	0.4	0.13	19.49	6.82	15.9	0.623333	14.07
transcript_6473	unknown [Picea sitchensis]	13.4583	3.75042	1.04154e-07	1.97927e-05	yes	up	10.16	1.77	3.57	58.83	81.5	83.14	5.16667	74.49
transcript_64723	unknown [Picea sitchensis]	8.16945	3.03024	8.61775e-09	2.17664e-06	yes	up	1.19	1.05	1.05	8.93	5.87	14.41	1.09667	9.73667
transcript_64615	uncharacterized protein LOC105033531 [Elaeis guineensis]	45.4917	5.50753	2.32705e-05	0.00225402	yes	up	0	0.15	0	1.37	3.97	1.95	0.05	2.43
transcript_64369	unknown [Picea sitchensis] >ABK25096.1 unknown [Picea sitchensis] >ABK26172.1 unknown [Picea sitchensis]	43.4492	5.44126	3.48984e-07	5.82716e-05	yes	up	0.29	0.21	0	3.32	5.17	14.9	0.166667	7.79667
transcript_64152	hypothetical protein, partial [Pinus taeda]	120.052	6.90752	3.34149e-05	0.00307255	yes	up	0.07	0	0	1.42	1.19	7.71	0.0233333	3.44
transcript_63907	unknown [Picea sitchensis]	49.5925	5.63205	3.35178e-05	0.00307493	yes	up	0	0.43	0	3.54	8.86	9.83	0.143333	7.41
transcript_63765	unknown [Picea sitchensis]	11.2176	3.48769	0.000647378	0.0331642	yes	up	1.88	1.84	0.3	6.36	35.59	6.04	1.34	15.9967
transcript_6356	ovate family protein [Populus alba]	2.49967	1.32174	6.16293e-05	0.00502953	yes	up	2.31	1.85	1.79	4.48	4.8	6.89	1.98333	5.39
transcript_62925	unknown [Picea sitchensis] >ABK23310.1 unknown [Picea sitchensis] >ABK26412.1 unknown [Picea sitchensis] >ABR17114.1 unknown [Picea sitchensis] >ACN40871.1 unknown [Picea sitchensis]	30.8822	4.9487	0.000292228	0.0176696	yes	up	0.81	1.06	1.28	42.93	64.2	0.52	1.05	35.8833
transcript_62871	unknown [Picea sitchensis] >ABR17716.1 unknown [Picea sitchensis]	3.82019	1.93364	0.000116739	0.00862726	yes	up	5.21	3.29	2.24	9.3	13.42	21.51	3.58	14.7433
transcript_62705	unknown [Picea sitchensis]	4.37542	2.12942	3.17157e-07	5.34042e-05	yes	up	5.83	4.42	2.29	23.73	17.54	17.51	4.18	19.5933
transcript_6253	putative polyubiquitin (UBQ10) [Arabidopsis thaliana]	163.389	7.35217	9.25931e-74	1.84756e-69	yes	up	0.79	0.39	0.27	86.61	82.58	82.41	0.483333	83.8667
transcript_62389	unknown [Picea sitchensis]	57.959	5.85696	2.45249e-05	0.00234704	yes	up	0	0.13	0	1.62	1.63	5.12	0.0433333	2.79
transcript_6225	unknown [Picea sitchensis] >ABK26884.1 unknown [Picea sitchensis]	11.2047	3.48603	0.00109036	0.0499503	yes	up	1.59	0.72	0.96	14.24	1.21	23.99	1.09	13.1467
transcript_62093	unknown [Picea sitchensis]	14.3545	3.84343	0.000148289	0.0105559	yes	up	1.87	0.56	0.1	7.88	10.44	19.15	0.843333	12.49
transcript_62041	unknown [Picea sitchensis] >ABR17586.1 unknown [Picea sitchensis] >ACN39900.1 unknown [Picea sitchensis]	20.8926	4.38492	0.000363153	0.0211259	yes	up	0.27	0.81	0	9.85	11.78	2.46	0.36	8.03
transcript_6193	unknown [Picea sitchensis]	7.03752	2.81507	0.000681121	0.0345001	yes	up	2.17	0.78	1.21	2.53	13.82	15.37	1.38667	10.5733
transcript_61693	unknown [Picea sitchensis]	126.604	6.98417	1.79829e-17	1.84011e-14	yes	up	0	0.12	0.22	11.98	13.7	20.83	0.113333	15.5033
transcript_61661	unknown [Picea sitchensis]	1396.85	10.448	1.87125e-10	7.18038e-08	yes	up	0	0	0	10.3	39.48	6.76	0	18.8467
transcript_61627	probable metal-nicotianamine transporter YSL12 [Elaeis guineensis]	237.673	7.89283	8.85758e-05	0.00683712	yes	up	0.3	0	0	39.47	39.54	0.52	0.1	26.51
transcript_6139	unknown [Picea sitchensis]	24.3047	4.60316	1.44918e-14	1.0146e-11	yes	up	0.92	1.48	0.3	17.7	23.75	29.51	0.9	23.6533
transcript_61343	unknown [Picea sitchensis] >ACN41075.1 unknown [Picea sitchensis]	3.94228	1.97903	4.40872e-05	0.00385831	yes	up	1.3	1.16	1.06	3.69	7.76	3.77	1.17333	5.07333
transcript_61279	unknown [Picea sitchensis] >ABR17586.1 unknown [Picea sitchensis] >ACN39900.1 unknown [Picea sitchensis]	13.9114	3.7982	0.000676669	0.034356	yes	up	1.37	0.49	0.14	9.87	17.47	1.64	0.666667	9.66
transcript_61152	unknown [Picea sitchensis]	2.47242	1.30592	7.59067e-06	0.000858132	yes	up	7.76	6.94	6.88	16.72	25.62	16.14	7.19333	19.4933
transcript_60889	unknown [Picea sitchensis]	2.9447	1.55812	0.00104583	0.0484175	yes	up	17.5	6.99	6.94	27.58	32.22	39.22	10.4767	33.0067
transcript_60757	unknown [Picea sitchensis]	10.5501	3.39918	2.10909e-05	0.00206799	yes	up	4.01	0.75	0.66	18.17	15.8	26.49	1.80667	20.1533
transcript_60705	unknown [Picea sitchensis]	5.31714	2.41065	1.31501e-05	0.001381	yes	up	3.23	1.13	3.18	11.46	14.4	18.4	2.51333	14.7533
transcript_60525	unknown [Picea sitchensis]	161.569	7.33601	0.000140726	0.0100464	yes	up	0.07	0	0.14	11.2	0.08	24.48	0.07	11.92
transcript_60366	transcription factor 1, partial [Pinus densata]	6.61757	2.7263	2.21884e-10	8.3535e-08	yes	up	12.5	6.7	4.66	46.81	55.36	66.85	7.95333	56.34
transcript_59977	unknown [Picea sitchensis]	9.13609	3.19158	3.07572e-09	8.70517e-07	yes	up	1.29	1.05	0.28	8.12	7.74	9.73	0.873333	8.53
transcript_59898		3.83472	1.93912	0.000784734	0.03871	yes	up	1.13	1.7	1.57	3.35	5.18	9.81	1.46667	6.11333
transcript_59807	SNW/SKI-interacting protein [Amborella trichopoda] >ERN14423.1 hypothetical protein AMTR_s00033p00242900 [Amborella trichopoda]	16.2137	4.01914	0.000830212	0.0406519	yes	up	0.88	1.1	0	5.34	19.5	8.86	0.66	11.2333
transcript_59698	Xyloglucan endotransglucosylase/hydrolase 2 [Pinus taeda]	13.0985	3.71133	3.53075e-10	1.24692e-07	yes	up	0.37	0.59	0.28	5.66	8.03	3.64	0.413333	5.77667
transcript_59591	unknown [Picea sitchensis]	26.5158	4.72878	0.000170376	0.0115829	yes	up	0.3	0.55	1.18	0.98	37.79	25.23	0.676667	21.3333
transcript_59568	unknown [Picea sitchensis]	13.4622	3.75084	0.000157024	0.011013	yes	up	5.84	0.5	0.73	30.57	27.32	41.09	2.35667	32.9933
transcript_59555		3.40484	1.76759	7.42423e-06	0.000844325	yes	up	11.41	7.29	5.23	27.45	22.82	37.05	7.97667	29.1067
transcript_5938	hypothetical protein C4D60_Mb04t00150 [Musa balbisiana]	2.51185	1.32875	0.000591892	0.0309077	yes	up	1.77	1.71	2.16	4.06	4.7	6.86	1.88	5.20667
transcript_59270	aspartyl protease-like protein, partial [Picea sitchensis] >ADM73796.1 aspartyl protease-like protein, partial [Picea sitchensis] >ADM73797.1 aspartyl protease-like protein, partial [Picea sitchensis] >ADM73801.1 aspartyl protease-like protein, partial [Picea sitchensis] >ADM73802.1 aspartyl protease-like protein, partial [Picea sitchensis] >ADM73803.1 aspartyl protease-like protein, partial [Pic…	99.7129	6.63971	1.16161e-21	2.31782e-18	yes	up	0.3	0.17	0.26	19.4	17.86	42.33	0.243333	26.53
transcript_59266	unknown [Picea sitchensis]	4.47578	2.16214	7.2098e-07	0.000112391	yes	up	3.13	3.23	3.15	10.08	23.63	13.39	3.17	15.7
transcript_5926	heat shock protein 83 [Amborella trichopoda] >ERM96210.1 hypothetical protein AMTR_s00001p00118120 [Amborella trichopoda]	7.41998	2.89142	0.000336956	0.0198332	yes	up	1.01	0.51	0.35	4.09	1.84	8.92	0.623333	4.95
transcript_59183	NB-ARC [Pinus tabuliformis]	4.30346	2.1055	0.000669649	0.0340429	yes	up	1.04	1.21	0.41	6	3.07	2.87	0.886667	3.98
transcript_5917	hypothetical protein 2_4066_01, partial [Pinus radiata]	3.66636	1.87435	0.00108749	0.0499503	yes	up	6.42	3.78	1.69	10.24	15.69	20.52	3.96333	15.4833
transcript_58928	phosducin-like protein 3 [Phoenix dactylifera]	2.60156	1.37938	3.76321e-08	8.16187e-06	yes	up	3.4	3.47	3.32	9.43	8.57	10.9	3.39667	9.63333
transcript_58908		86.4226	6.43334	1.2635e-05	0.00133041	yes	up	0.2	0.47	0.15	13.26	58.3	0.48	0.273333	24.0133
transcript_58852		6.97696	2.8026	1.11144e-09	3.49245e-07	yes	up	1.04	1.73	1.18	7.04	14.38	9.12	1.31667	10.18
transcript_58818	unknown [Picea sitchensis]	19.2553	4.26719	4.5372e-06	0.000542114	yes	up	1.58	0.34	0.13	8.15	14.47	19.08	0.683333	13.9
transcript_58486	UBX domain-containing protein 4-like protein [Cinnamomum micranthum f. kanehirae]	3.86058	1.94882	5.35042e-05	0.00449514	yes	up	7.17	8.45	3.89	30.89	34	15.99	6.50333	26.96
transcript_58471	unknown [Picea sitchensis] >ACN40879.1 unknown [Picea sitchensis]	5.86999	2.55336	5.67308e-07	9.01974e-05	yes	up	2.79	3.98	1.52	11.93	15.77	25.19	2.76333	17.63
transcript_58409	chlorophyll a/b-binding protein [Pinus thunbergii]	19.7493	4.30373	0.00070969	0.0357145	yes	up	32.24	23.63	7.47	479.46	14.44	813.59	21.1133	435.83
transcript_58322	unknown [Picea sitchensis] >ABK26696.1 unknown [Picea sitchensis]	3.39263	1.7624	4.73985e-05	0.00407017	yes	up	5.23	2.85	4.38	15.19	20.46	10.84	4.15333	15.4967
transcript_58066	unknown [Picea sitchensis]	216.381	7.75743	4.41512e-13	2.44714e-10	yes	up	0	0.23	0.54	45.92	96.9	53.18	0.256667	65.3333
transcript_57795	unknown [Picea sitchensis]	29.3781	4.87667	2.57847e-05	0.00243837	yes	up	0.07	0	0.06	0.97	1.61	1.12	0.0433333	1.23333
transcript_57497	unknown [Picea sitchensis]	30.5212	4.93174	0.000560906	0.0296871	yes	up	0.15	0	0	0.64	1.59	3.37	0.05	1.86667
transcript_57260	unknown [Picea sitchensis]	3.52704	1.81846	0.000525709	0.0282654	yes	up	2.14	1.93	2.34	9.96	4.22	10.46	2.13667	8.21333
transcript_57213	unknown [Picea sitchensis] >ACN40831.1 unknown [Picea sitchensis]	3.38308	1.75834	0.000563503	0.0297063	yes	up	3.7	3.47	7.52	20.06	19.67	16.09	4.89667	18.6067
transcript_57201	unknown [Picea sitchensis]	45.005	5.49201	0.000921776	0.0442663	yes	up	0.06	0	0	0.25	2.07	0.8	0.02	1.04
transcript_56961	unknown [Picea sitchensis]	2.73968	1.45401	0.000279319	0.017044	yes	up	2.8	2.02	2.01	5.94	9.54	4.92	2.27667	6.8
transcript_56545	RecName: Full=Proteasome subunit beta type-3;	391.519	8.61294	3.0689e-06	0.000381528	yes	up	0	0	0	7.1	0.55	5.33	0	4.32667
transcript_5652	unknown [Picea sitchensis]	44.6569	5.48081	5.49917e-05	0.00460074	yes	up	0.1	0	0	2.71	1.34	0.88	0.0333333	1.64333
transcript_56519	uncharacterized protein LOC103405949 [Malus domestica]	3.25444	1.70241	4.69566e-05	0.00405606	yes	up	1	0.94	0.54	2.18	3.04	3.57	0.826667	2.93
transcript_56492	mitogen-activated protein kinase kinase kinase 18-like [Manihot esculenta] >OAY33098.1 hypothetical protein MANES_13G069600 [Manihot esculenta]	18.6869	4.22395	8.94099e-08	1.72371e-05	yes	up	3.59	0.73	1.26	18.12	33.38	60.57	1.86	37.3567
transcript_56472	unknown [Picea sitchensis]	10.6155	3.4081	4.29201e-09	1.16518e-06	yes	up	0.55	0.68	0.42	4.55	4.52	10.14	0.55	6.40333
transcript_56442	GRAM-containing/ABA-responsive protein, partial [Larix sibirica] >AGC11754.1 GRAM-containing/ABA-responsive protein, partial [Larix sibirica] >AGC11758.1 GRAM-containing/ABA-responsive protein, partial [Larix sibirica] >AGC11760.1 GRAM-containing/ABA-responsive protein, partial [Larix sibirica] >AGC11775.1 GRAM-containing/ABA-responsive protein, partial [Larix sibirica] >AGC11777.1 GRAM-containin…	35.3445	5.14341	1.41416e-13	8.95793e-11	yes	up	0.06	0.21	0.18	3.98	5.79	7.48	0.15	5.75
transcript_55650	PREDICTED: ribulose-phosphate 3-epimerase, cytoplasmic isoform [Theobroma cacao] >EOY02760.1 Aldolase-type TIM barrel family protein [Theobroma cacao]	6.08373	2.60496	1.47801e-09	4.4684e-07	yes	up	3.3	3.9	2.36	22.31	27.67	12.98	3.18667	20.9867
transcript_55583	unknown [Picea sitchensis] >ABK25096.1 unknown [Picea sitchensis] >ABK26172.1 unknown [Picea sitchensis]	13.725	3.77874	2.43021e-07	4.25361e-05	yes	up	1.11	0.3	1.01	8.05	8.23	20.31	0.806667	12.1967
transcript_55582	polyubiquitin (ubq10) [Arabidopsis thaliana]	4.35866	2.12389	2.77767e-08	6.15825e-06	yes	up	2.26	2.84	1.43	8.47	9.11	13.12	2.17667	10.2333
transcript_55573	unknown [Picea sitchensis]	3.40931	1.76948	0.000620019	0.0321318	yes	up	2.31	2.88	0.88	9.07	6.6	6.39	2.02333	7.35333
transcript_5544	unknown [Picea sitchensis]	5.18022	2.37301	0.000530459	0.0284148	yes	up	0.68	0.25	0.46	2.06	1.55	4.16	0.463333	2.59
transcript_5543	unknown [Picea sitchensis]	3.36313	1.7498	1.98239e-07	3.50051e-05	yes	up	2.87	2.02	1.65	6	9.64	8.3	2.18	7.98
transcript_55347	unknown [Picea sitchensis]	4.24935	2.08724	0.000310248	0.0184745	yes	up	0.85	0.75	0.46	2.04	5.21	2.37	0.686667	3.20667
transcript_55309	hypothetical protein GOBAR_AA22492 [Gossypium barbadense]	4.62849	2.21054	8.10038e-05	0.0063496	yes	up	7.05	3.34	4.95	25.26	13.76	37.94	5.11333	25.6533
transcript_55256	PREDICTED: zinc finger protein ZAT4-like [Daucus carota subsp. sativus] >KZM93348.1 hypothetical protein DCAR_016593 [Daucus carota subsp. sativus]	11.9327	3.57685	2.85513e-06	0.000360569	yes	up	3.11	1.22	0.44	10.72	24.19	25.13	1.59	20.0133
transcript_54716	glutathione peroxidase 1 [Pinus tabuliformis]	2.98724	1.57881	9.49649e-05	0.0072186	yes	up	1.41	1.42	0.98	2.92	3.96	5.54	1.27	4.14
transcript_54634	unknown [Picea sitchensis]	9.67859	3.2748	9.75637e-07	0.000148041	yes	up	0.33	0.37	0.57	2.08	6.43	5.33	0.423333	4.61333
transcript_54382		55.7322	5.80044	9.86186e-05	0.00745374	yes	up	0.06	0	0	0.95	1.99	0.5	0.02	1.14667
transcript_54309	unknown [Picea sitchensis] >ABR17400.1 unknown [Picea sitchensis]	16.2626	4.02348	2.32882e-17	2.26674e-14	yes	up	2.39	2.31	1.28	34.79	49.63	21.43	1.99333	35.2833
transcript_54202	unknown [Picea sitchensis]	94.5682	6.56328	2.33661e-05	0.0022578	yes	up	0	0	0.06	1.97	3.29	0.54	0.02	1.93333
transcript_54112	RecName: Full=Glutamine synthetase cytosolic isozyme;	3.32186	1.73199	1.33372e-31	5.32247e-28	yes	up	10.04	9.54	8.84	30.92	36.86	35.38	9.47333	34.3867
transcript_53714	unknown [Picea sitchensis]	38.7359	5.2756	2.82423e-07	4.86527e-05	yes	up	0.61	0.1	0.22	3.73	9.13	26.02	0.31	12.96
transcript_53675	unknown [Picea sitchensis]	56.966	5.83203	1.46542e-08	3.48099e-06	yes	up	0.1	0.14	0	2.24	4.47	8.78	0.08	5.16333
transcript_53182	glyceraldehyde-phosphate dehydrogenase [Pinus sylvestris]	219.874	7.78053	1.63701e-07	2.94272e-05	yes	up	0	0	0.36	31.78	35.8	30.88	0.12	32.82
transcript_5299	unknown [Picea sitchensis]	2.85403	1.513	3.60503e-06	0.000439957	yes	up	2.52	3.2	2.5	7.06	11.24	7.56	2.74	8.62
transcript_52855	unknown [Picea sitchensis]	5.49488	2.45809	2.79844e-15	2.22582e-12	yes	up	1.21	1.45	1.49	9.14	7.74	8.11	1.38333	8.33
transcript_52803	unknown [Picea sitchensis]	22.6523	4.50158	5.14071e-08	1.06296e-05	yes	up	0.37	0.14	0.05	3.85	2.43	6.87	0.186667	4.38333
transcript_52725	unknown [Picea sitchensis]	161.72	7.33735	6.95923e-06	0.000798052	yes	up	0	0	0	1.25	3.12	0.58	0	1.65
transcript_52674	Xyloglucan endotransglucosylase/hydrolase 2 [Pinus taeda]	6.55808	2.71327	0.000946989	0.0452051	yes	up	0.05	0.09	0.23	0.61	1.15	0.86	0.123333	0.873333
transcript_52632		18.5559	4.21381	0.000102135	0.00767589	yes	up	1.97	0.74	0.72	47.32	15.95	2.81	1.14333	22.0267
transcript_52447	unknown [Picea sitchensis]	157.371	7.29802	5.64369e-25	1.25124e-21	yes	up	0	0.24	0.07	17.12	17.33	15.96	0.103333	16.8033
transcript_52402	unknown [Picea sitchensis]	3.34006	1.73987	1.16192e-09	3.62257e-07	yes	up	1.5	1.44	1.07	5.19	4.71	4.71	1.33667	4.87
transcript_52365	unknown [Picea sitchensis]	18.8654	4.23767	5.82538e-05	0.0048231	yes	up	0.25	0	0.16	1.29	4.77	2.28	0.136667	2.78
transcript_52324	unknown [Picea sitchensis]	7.13063	2.83403	0.000485829	0.0265589	yes	up	0.88	0.74	1.12	3.64	3.12	14.94	0.913333	7.23333
transcript_52252	unknown [Picea sitchensis]	7.37017	2.8817	5.13545e-11	2.13479e-08	yes	up	1.47	2.2	2.5	12.31	22.6	15.85	2.05667	16.92
transcript_52179	unknown [Picea sitchensis]	5.73786	2.52051	0.000731643	0.0366805	yes	up	1.81	0.45	0.43	4.31	3.82	8.22	0.896667	5.45
transcript_51952	hypothetical protein CDL12_05834 [Handroanthus impetiginosus]	7.44778	2.89681	1.03525e-05	0.00111059	yes	up	1.42	0.59	0.42	3.22	7.36	8.82	0.81	6.46667
transcript_51841	unknown [Picea sitchensis]	16.7316	4.0645	0.000898133	0.0433395	yes	up	0.32	0.91	0.68	18.25	0.53	16.5	0.636667	11.76
transcript_51665	unknown [Picea sitchensis] >ABR17400.1 unknown [Picea sitchensis]	8.42535	3.07474	1.0325e-06	0.000155486	yes	up	0.88	1.7	2.45	8.89	19.89	19.46	1.67667	16.08
transcript_51612	unknown [Picea sitchensis]	27.6659	4.79004	4.46247e-08	9.37283e-06	yes	up	0.34	0.17	0.16	3.57	3.21	13.44	0.223333	6.74
transcript_51486	unknown [Picea sitchensis]	197.685	7.62706	0.00026923	0.0166574	yes	up	0	0	0.06	6.31	0.06	4.61	0.02	3.66
transcript_51300	unknown [Picea sitchensis]	2.18984	1.13082	0.000874591	0.0424087	yes	up	1.8	1.02	1.11	2.89	3.28	3.1	1.31	3.09
transcript_51202	unknown [Picea sitchensis]	4.81291	2.26691	6.8666e-08	1.35656e-05	yes	up	1.52	1.59	0.89	7.45	8.66	4.78	1.33333	6.96333
transcript_51201		202.672	7.663	2.3559e-08	5.37239e-06	yes	up	0	0	0	1.09	2.66	2.16	0	1.97
transcript_50527	unknown [Picea sitchensis]	4.56379	2.19023	1.84965e-05	0.00185929	yes	up	0.44	0.22	0.45	1.87	2.26	1.53	0.37	1.88667
transcript_50490	unknown [Picea sitchensis]	21.4286	4.42146	5.6072e-07	8.95067e-05	yes	up	0.09	0.18	0.36	3.17	2.65	9.14	0.21	4.98667
transcript_49960	Protein kinase domain-containing protein [Cinnamomum micranthum f. kanehirae]	9.40601	3.23358	0.000913135	0.0440103	yes	up	0.11	1.14	1.43	6.43	10.74	12.06	0.893333	9.74333
transcript_4971	unknown [Picea sitchensis] >ABR17400.1 unknown [Picea sitchensis]	27.6152	4.78739	7.06787e-10	2.35048e-07	yes	up	0.57	0.2	0.09	4.17	12.8	8.49	0.286667	8.48667
transcript_4970	unknown [Picea sitchensis]	4.95442	2.30872	2.45004e-12	1.20708e-09	yes	up	3.14	2.47	2.29	16.24	15.57	10.43	2.63333	14.08
transcript_48966	unknown [Picea sitchensis]	13.5578	3.76105	0.000257367	0.0160731	yes	up	1.47	0.29	0.19	2.86	7.88	17.31	0.65	9.35
transcript_48799	unknown [Picea sitchensis]	9.70333	3.27848	8.27917e-07	0.000127076	yes	up	0.3	0.07	0.19	2.71	1.59	1.78	0.186667	2.02667
transcript_48763	unknown [Picea sitchensis]	2.38362	1.25315	0.000618576	0.0321008	yes	up	8.41	5	4.62	11.7	14.96	19.82	6.01	15.4933
transcript_48568	cytosolic serine hydroxymethyltransferase [Pinus pinaster]	226.464	7.82313	4.19239e-05	0.00371791	yes	up	0	0.25	0.47	121.72	0.34	65.09	0.24	62.3833
transcript_4807	unknown [Picea sitchensis]	88.6895	6.47069	5.72238e-08	1.15323e-05	yes	up	0	0	0.15	2.76	6.29	6.64	0.05	5.23
transcript_48021	Xyloglucan endotransglucosylase/hydrolase 2 [Pinus taeda]	30.1999	4.91647	1.14538e-16	1.06299e-13	yes	up	0.22	0.1	0.2	4.81	4.42	6.75	0.173333	5.32667
transcript_47997	UBX domain-containing protein 4-like protein [Cinnamomum micranthum f. kanehirae]	585.031	9.19237	1.12997e-08	2.80085e-06	yes	up	0	0	0	4.51	1.6	9.38	0	5.16333
transcript_47811	unknown [Picea sitchensis]	54.8472	5.77735	9.53462e-06	0.00103396	yes	up	0.54	0.45	0.25	25.42	47.6	0.64	0.413333	24.5533
transcript_47680	unknown [Picea sitchensis]	395.1	8.62607	5.05283e-11	2.12256e-08	yes	up	0	0	0	4.61	2.95	2.75	0	3.43667
transcript_47551	uncharacterized protein LOC114282879 [Camellia sinensis]	5.27581	2.39939	1.05966e-13	6.93243e-11	yes	up	2.87	3.07	1.49	15.16	13.33	14.04	2.47667	14.1767
transcript_47254	unknown [Picea sitchensis]	4.24703	2.08646	5.15661e-06	0.000603993	yes	up	1.65	1.2	0.61	4.67	4.36	6.86	1.15333	5.29667
transcript_46491	mycophenolic acid synthesis protein B-like [Quercus suber]	8.71707	3.12384	0.000734728	0.0367889	yes	up	0.16	0.21	0.24	3.79	0.86	0.89	0.203333	1.84667
transcript_46302	uncharacterized protein LOC107434499 [Ziziphus jujuba]	4.30539	2.10615	0.000698745	0.0352526	yes	up	3.94	1.15	1.36	6.2	11.5	11.94	2.15	9.88
transcript_46185	probable 3-hydroxyisobutyrate dehydrogenase-like 2, mitochondrial [Rosa chinensis] >PRQ19877.1 putative 2-hydroxy-3-oxopropionate reductase [Rosa chinensis]	48.4984	5.59986	0.000119395	0.0087748	yes	up	0.08	0	0.23	6.58	9.78	0.57	0.103333	5.64333
transcript_45935	BTB/POZ and MATH domain-containing protein 2 [Amborella trichopoda] >ERN12389.1 hypothetical protein AMTR_s00025p00114450 [Amborella trichopoda]	32.3264	5.01464	0.000412133	0.023329	yes	up	0	0.04	0	0.77	0.47	0.34	0.0133333	0.526667
transcript_45822	PREDICTED: zinc finger protein ZAT9 [Vitis vinifera]	7.36347	2.88039	2.26653e-06	0.000301502	yes	up	0.95	0.85	0.31	2.87	6.27	7.68	0.703333	5.60667
transcript_4581	unknown [Picea sitchensis] >ABR17400.1 unknown [Picea sitchensis]	8.84511	3.14488	2.34058e-06	0.000305856	yes	up	7.59	2.43	2.97	43.97	20.66	57.56	4.33	40.73
transcript_45465	unknown [Picea sitchensis]	2.95408	1.56271	0.000217252	0.0139387	yes	up	8.66	9.66	8.5	28.02	41.4	17.41	8.94	28.9433
transcript_45443	hypothetical protein CDL12_05834 [Handroanthus impetiginosus]	14.4168	3.84968	1.35406e-06	0.000192987	yes	up	1.59	0.39	0.37	9.74	6.75	18.94	0.783333	11.81
transcript_45399	unknown [Picea sitchensis]	12.3717	3.62897	6.30388e-10	2.123e-07	yes	up	2.61	1.45	1.06	15.11	15.71	37.34	1.70667	22.72
transcript_45234		31.9324	4.99695	0.000919822	0.0442484	yes	up	0	0	0	0.22	0.27	0.3	0	0.263333
transcript_45212	unknown [Picea sitchensis]	36.0198	5.17072	0.000853009	0.0415641	yes	up	0.25	0	0.2	9.43	8.46	0.29	0.15	6.06
transcript_45000	unknown [Picea sitchensis]	7.37232	2.88212	2.8351e-06	0.000360134	yes	up	0.41	0.16	0.08	1.65	1.46	1.95	0.216667	1.68667
transcript_44950	unknown [Picea sitchensis]	3.40131	1.76609	6.052e-09	1.61011e-06	yes	up	7.28	5.14	6.36	17.69	28.85	23.67	6.26	23.4033
transcript_44939	unknown [Picea sitchensis]	28.8847	4.85224	2.39647e-05	0.00230448	yes	up	0.8	0.19	0	7.28	11.9	10.56	0.33	9.91333
transcript_44911	glyceraldehyde-phosphate dehydrogenase [Pinus sylvestris]	23.7548	4.57015	3.68935e-08	8.04541e-06	yes	up	2.93	24.13	8.98	297.1	385.98	259.74	12.0133	314.273
transcript_44570	unknown [Picea sitchensis]	47.4964	5.56975	0.000465684	0.0257041	yes	up	0	0	0	0.23	0.32	0.65	0	0.4
transcript_4452	unknown [Picea sitchensis]	5.74438	2.52215	2.05679e-05	0.00202667	yes	up	6.76	19.74	5.66	63.48	67.6	68.69	10.72	66.59
transcript_44154	unknown [Picea sitchensis]	2.08825	1.06229	1.477e-06	0.000209017	yes	up	6.59	5.23	5.27	10.65	13.66	14.69	5.69667	13
transcript_43923	glutathione peroxidase-like protein, partial [Picea sitchensis] >ADP94805.1 glutathione peroxidase-like protein, partial [Picea sitchensis] >ADP94806.1 glutathione peroxidase-like protein, partial [Picea sitchensis]	4.56059	2.18922	0.000124499	0.0090996	yes	up	0.36	0.39	0.09	1.15	1.42	1.62	0.28	1.39667
transcript_4388	unknown [Picea sitchensis]	17.6324	4.14016	2.12396e-20	3.85277e-17	yes	up	1.36	0.64	0.55	14.81	20.16	13.89	0.85	16.2867
transcript_43644	lysM domain receptor-like kinase 3 [Amborella trichopoda] >ERN11437.1 hypothetical protein AMTR_s00022p00058190 [Amborella trichopoda]	3.32542	1.73354	7.95528e-05	0.00626176	yes	up	2.1	1.2	1.27	3.56	5.58	7.41	1.52333	5.51667
transcript_43622	unknown [Picea sitchensis]	3.49367	1.80474	0.00031984	0.0189375	yes	up	10.37	7.58	5.33	14.99	42.9	30.59	7.76	29.4933
transcript_43614	unknown [Picea sitchensis]	14.8364	3.89107	0.000960564	0.0455264	yes	up	0.2	0.13	0.06	0.47	0.84	4.83	0.13	2.04667
transcript_43256	unknown [Picea sitchensis]	20.514	4.35853	0.000278804	0.0170387	yes	up	0.77	0.04	0.04	3.95	5.28	8.83	0.283333	6.02
transcript_43095	unknown [Picea sitchensis]	2.37514	1.24801	0.000167965	0.0114837	yes	up	2.86	3.02	4	7.26	10.23	8.56	3.29333	8.68333
transcript_42482	hypothetical protein CR513_61622, partial [Mucuna pruriens]	2.57243	1.36313	0.000408502	0.0231935	yes	up	1.51	0.82	0.75	2.97	3.05	2.48	1.02667	2.83333
transcript_42245	unknown [Picea sitchensis]	6.32592	2.66127	2.34525e-06	0.000305856	yes	up	4.82	6.48	4.58	48.84	44.23	15.92	5.29333	36.33
transcript_42094	unknown [Picea sitchensis]	6.49944	2.70032	2.84453e-15	2.22582e-12	yes	up	3.4	2.22	3.8	20.26	25.07	22.1	3.14	22.4767
transcript_42038	unknown [Picea sitchensis]	12.4208	3.63469	1.52894e-06	0.000215603	yes	up	0.37	0.72	0.77	3.39	7.24	15.61	0.62	8.74667
transcript_41823	hypothetical protein UMN_5771_02, partial [Pinus taeda]	53.4917	5.74124	7.44933e-05	0.00591015	yes	up	0	0	0	0.41	0.51	0.29	0	0.403333
transcript_41517	E3 ubiquitin-protein ligase SINAT2 [Amborella trichopoda] >ERN15614.1 hypothetical protein AMTR_s00048p00177540 [Amborella trichopoda]	7.86383	2.97523	3.13836e-05	0.00290586	yes	up	1.12	0.6	0.22	7.81	3.93	3.85	0.646667	5.19667
transcript_41406	UDP-glycosyltransferase [Ginkgo biloba]	3.10478	1.63449	0.000177674	0.0119569	yes	up	5.48	3.46	2.36	8.93	11.86	16.94	3.76667	12.5767
transcript_41366	unknown [Picea sitchensis]	21.0995	4.39914	0.000760088	0.0377787	yes	up	0.19	0.17	0.18	6.16	6.51	0.12	0.18	4.26333
transcript_41217	unknown [Picea sitchensis]	10.2049	3.35119	1.35306e-05	0.00140969	yes	up	0.95	0.31	0.12	3.51	4.65	6.71	0.46	4.95667
transcript_41211	unknown [Picea sitchensis]	3.06076	1.61389	0.000118747	0.0087432	yes	up	1.34	0.74	0.57	2.32	3.28	3.22	0.883333	2.94
transcript_4099	unknown [Picea sitchensis]	157.208	7.29653	1.47195e-06	0.000209017	yes	up	0.36	1.51	1.65	295.21	319.95	1.59	1.17333	205.583
transcript_40957	unknown [Picea sitchensis]	275.528	8.10606	1.53815e-08	3.58964e-06	yes	up	0	0	0	0.92	2.42	2.83	0	2.05667
transcript_4095	unknown [Picea sitchensis]	11.9889	3.58363	5.35099e-09	1.43317e-06	yes	up	1.37	0.8	2.51	20.08	26.84	15.97	1.56	20.9633
transcript_4076	unknown [Picea sitchensis]	2.36117	1.2395	0.000345708	0.0202587	yes	up	3.84	2.78	3.16	10.62	7.14	7.22	3.26	8.32667
transcript_40732	unknown [Picea sitchensis]	34.9018	5.12523	3.66573e-10	1.28323e-07	yes	up	0.05	0.07	0.04	1.78	1.61	2.11	0.0533333	1.83333
transcript_40610	unknown [Picea sitchensis]	46.603	5.54235	9.43235e-15	6.84394e-12	yes	up	0.09	0.08	0.05	2.83	4.73	3.42	0.0733333	3.66
transcript_40291	UDP-glycosyltransferase [Ginkgo biloba]	3.44403	1.7841	0.000264046	0.0163877	yes	up	1.29	1.21	0.93	2.18	4.97	5.8	1.14333	4.31667
transcript_40212	catalase [Pinus sylvestris]	11.959	3.58003	0.000493086	0.0268819	yes	up	14.85	21.49	18.78	362.04	20.63	332.47	18.3733	238.38
transcript_40118	unknown [Picea sitchensis]	2.32884	1.21961	0.000148392	0.0105559	yes	up	1.18	1.1	1.28	2.64	2.77	3.66	1.18667	3.02333
transcript_39829	unknown [Picea sitchensis]	4.24899	2.08712	0.000741201	0.0370666	yes	up	2.75	1.87	0.77	4.31	11.65	8.68	1.79667	8.21333
transcript_39825	unknown [Picea sitchensis]	3.29346	1.71961	0.000425811	0.0238999	yes	up	0.61	0.43	0.3	1.02	1.96	1.84	0.446667	1.60667
transcript_39524	GATA binding protein 1, partial [Pinus sylvestris]	23.7486	4.56977	0.000274052	0.0167739	yes	up	0.16	0	0	1.28	2.08	1.01	0.0533333	1.45667
transcript_39437	unknown [Picea sitchensis]	3.89211	1.96055	4.06117e-06	0.000492611	yes	up	0.87	0.98	0.51	3.1	2.51	4.42	0.786667	3.34333
transcript_39219	unknown [Picea sitchensis]	2.78596	1.47818	1.00785e-05	0.00108411	yes	up	1.53	2.02	2.38	5.45	6.54	6.29	1.97667	6.09333
transcript_39132	dihydrolipoyllysine-residue acetyltransferase component 4 of pyruvate dehydrogenase complex, chloroplastic [Amborella trichopoda] >ERN00989.1 hypothetical protein AMTR_s00002p00107590 [Amborella trichopoda]	7.2372	2.85543	2.58667e-06	0.000331918	yes	up	2.62	0.59	1.23	9.82	12.69	12.26	1.48	11.59
transcript_39083	PREDICTED: probable galacturonosyltransferase-like 7 [Nelumbo nucifera]	52.3158	5.70918	2.81459e-10	1.00287e-07	yes	up	0.05	0.23	0	5.37	4.83	4.9	0.0933333	5.03333
transcript_38931		20.867	4.38315	6.82962e-20	1.13562e-16	yes	up	0.25	0.38	0.56	10.07	9.84	7.47	0.396667	9.12667
transcript_38915	PREDICTED: glycine dehydrogenase (decarboxylating), mitochondrial [Eucalyptus grandis] >KCW81692.1 hypothetical protein EUGRSUZ_C03047 [Eucalyptus grandis]	39.6927	5.3108	0.000817778	0.0401415	yes	up	3.2	0.13	0.55	115.2	1.16	39.89	1.29333	52.0833
transcript_38880	nucleolar protein 10 [Amborella trichopoda] >ERN19337.1 hypothetical protein AMTR_s00069p00095730 [Amborella trichopoda]	35.757	5.16015	0.000565366	0.029726	yes	up	0	0	0	0.3	0.24	0.23	0	0.256667
transcript_38789	unknown [Picea sitchensis]	13.8691	3.7938	1.23945e-08	3.00777e-06	yes	up	0.21	0.03	0.15	1.8	1.58	2.42	0.13	1.93333
transcript_38697	PREDICTED: putative UPF0481 protein At3g02645 [Daucus carota subsp. sativus] >KZM94754.1 hypothetical protein DCAR_017996 [Daucus carota subsp. sativus]	7.98657	2.99758	0.000792605	0.03905	yes	up	0.12	0.19	0	1.17	0.79	0.62	0.103333	0.86
transcript_38208	unknown [Picea sitchensis]	123.159	6.94438	1.07288e-10	4.28153e-08	yes	up	0.07	0	0	2.94	3	3.12	0.0233333	3.02
transcript_37935	unknown [Picea sitchensis]	3.74754	1.90595	2.71496e-12	1.32129e-09	yes	up	1.64	2.42	1.77	8.04	7.73	8.11	1.94333	7.96
transcript_37813	unknown [Picea sitchensis]	2.90664	1.53935	0.000923783	0.0443094	yes	up	0.74	1.59	0.88	3.3	2.74	4.14	1.07	3.39333
transcript_37679	DPL [Pinus tabuliformis]	13.9042	3.79745	0.000553223	0.0293975	yes	up	0	0.03	0.07	0.7	0.33	0.54	0.0333333	0.523333
transcript_37666	Methyltransferase FkbM [Macleaya cordata]	6.83825	2.77363	5.19208e-18	6.2788e-15	yes	up	6.39	5.36	3.94	27.5	40.71	48.77	5.23	38.9933
transcript_37577	pleiotropic drug resistance protein 1-like [Hevea brasiliensis]	74.435	6.21791	2.6538e-10	9.541e-08	yes	up	0.1	0	0	2.29	2.38	3.37	0.0333333	2.68
transcript_37526	unknown [Picea sitchensis]	5.05912	2.33889	2.06104e-06	0.000276936	yes	up	1.81	1.28	0.62	4.93	6.2	9.04	1.23667	6.72333
transcript_37512	PREDICTED: uncharacterized protein LOC104236544 [Nicotiana sylvestris]	2.58942	1.37263	0.000308979	0.0184311	yes	up	0.6	1.03	0.9	2.13	2.76	2.32	0.843333	2.40333
transcript_37225	Myc-type [Macleaya cordata]	25.1185	4.65068	7.29816e-05	0.00580175	yes	up	0	0	0.07	0.65	0.61	0.59	0.0233333	0.616667
transcript_37097	unknown [Picea sitchensis]	17.2492	4.10846	0.000525262	0.0282654	yes	up	0.08	0.05	0.53	4.57	7.49	1.24	0.22	4.43333
transcript_37039		87.5912	6.45271	0.000168052	0.0114837	yes	up	0.27	0.61	0	66.23	1.42	10.52	0.293333	26.0567
transcript_36738	hypothetical protein COLO4_28980 [Corchorus olitorius]	577.798	9.17442	1.02899e-07	1.96478e-05	yes	up	0	0	0	0.66	6.69	4.28	0	3.87667
transcript_36666	unknown [Picea sitchensis]	34.6632	5.11533	8.17781e-05	0.00638653	yes	up	0.07	0.12	0	0.67	1.06	5.33	0.0633333	2.35333
transcript_36577	LOW QUALITY PROTEIN: BAG family molecular chaperone regulator 6-like [Durio zibethinus]	3.0526	1.61004	4.30444e-05	0.00377533	yes	up	1.41	1.29	1.04	4.48	2.75	5.17	1.24667	4.13333
transcript_36575	hypothetical protein Saspl_026481 [Salvia splendens]	50.2351	5.65062	5.12194e-08	1.06296e-05	yes	up	0	0.22	0.04	4.99	5.82	2.99	0.0866667	4.6
transcript_36553	temperature-induced lipocalin [Pinus taeda]	2.37823	1.24989	4.95739e-06	0.000583583	yes	up	3.05	3.29	3.6	6.96	9.88	9.27	3.31333	8.70333
transcript_36426	hypothetical protein 0_8771_01, partial [Pinus radiata] >AFG55871.1 hypothetical protein 0_8771_01, partial [Pinus taeda] >AFG55874.1 hypothetical protein 0_8771_01, partial [Pinus taeda] >AFG55880.1 hypothetical protein 0_8771_01, partial [Pinus taeda] >AFG55882.1 hypothetical protein 0_8771_01, partial [Pinus taeda] >AFG55884.1 hypothetical protein 0_8771_01, partial [Pinus taeda]	4.81341	2.26706	0.00016447	0.0113359	yes	up	3.61	2.15	1.92	5.61	13.7	20.98	2.56	13.43
transcript_36119	WD-40 repeat-containing protein MSI4-like [Ananas comosus]	7.8728	2.97688	1.06663e-07	2.01734e-05	yes	up	0.1	0.18	0.14	0.94	1.36	1.29	0.14	1.19667
transcript_35906	heat shock protein 83-like [Sesamum indicum]	4.77115	2.25434	2.47122e-05	0.00235368	yes	up	0.52	0.46	0.89	2.7	2.6	4.67	0.623333	3.32333
transcript_35820		12.4785	3.64137	6.72616e-11	2.76722e-08	yes	up	0.19	0.28	0.18	2.36	4.39	2.32	0.216667	3.02333
transcript_35629	unknown [Picea sitchensis]	344.623	8.42888	1.44183e-09	4.43925e-07	yes	up	0	0	0	3.32	1.6	1.61	0	2.17667
transcript_35415	multiple inositol polyphosphate phosphatase 1 isoform X1 [Phoenix dactylifera]	241.908	7.91831	0.000469939	0.0258318	yes	up	0	0	0	2.54	0.05	1.96	0	1.51667
transcript_35401	unknown [Picea sitchensis]	2.12697	1.0888	4.58976e-05	0.00399049	yes	up	12	9.43	6.6	19.05	25.26	20.1	9.34333	21.47
transcript_35267	probable BOI-related E3 ubiquitin-protein ligase 3 [Amborella trichopoda] >ERN06388.1 hypothetical protein AMTR_s00016p00251370 [Amborella trichopoda]	6.21746	2.63633	6.5254e-05	0.00529287	yes	up	0.29	0.16	0.04	0.8	1.09	1.19	0.163333	1.02667
transcript_35261	unknown [Picea sitchensis]	4.27869	2.09717	2.91448e-07	4.99176e-05	yes	up	2.55	2.34	1.18	7.01	8.76	12.37	2.02333	9.38
transcript_35188	COBRA-like protein 7 [Cinnamomum micranthum f. kanehirae]	2.78005	1.47511	0.000430441	0.0241258	yes	up	2.15	3.5	3.29	6.31	11.73	9.65	2.98	9.23
transcript_35183	PREDICTED: probable receptor-like protein kinase At1g11050 isoform X1 [Vitis vinifera]	47.9451	5.58331	4.29823e-08	9.07562e-06	yes	up	0.06	0.03	0	1.59	2.22	1.02	0.03	1.61
transcript_34907	unknown [Picea sitchensis]	2.80646	1.48875	1.71615e-06	0.00023616	yes	up	7.68	6.84	6.19	18.29	28.84	16.52	6.90333	21.2167
transcript_34842	lysM domain receptor-like kinase 3 [Hevea brasiliensis]	2.23994	1.16346	6.80407e-06	0.000784769	yes	up	5.42	3.71	3	9.55	9.65	10.12	4.04333	9.77333
transcript_34783	dormancy/auxin associated-like protein, partial [Picea sitchensis]	3.47303	1.7962	0.00105869	0.0488427	yes	up	0.5	1.21	0.85	4.3	3.08	2.33	0.853333	3.23667
transcript_3454	unknown [Picea sitchensis]	2.68696	1.42598	5.87992e-07	9.2747e-05	yes	up	37.16	25.5	23.63	66.5	82.18	103.18	28.7633	83.9533
transcript_3435	unknown [Picea sitchensis]	11.595	3.53543	2.46666e-08	5.59302e-06	yes	up	0.47	0.7	0.46	3.47	5.97	11.39	0.543333	6.94333
transcript_3433	unknown [Picea sitchensis]	18.0016	4.17005	6.56391e-31	2.38133e-27	yes	up	1.38	2.57	1.36	34.42	31.73	38.48	1.77	34.8767
transcript_34311	unknown [Picea sitchensis]	5.10676	2.35241	1.4994e-07	2.73227e-05	yes	up	1.19	1.41	1.25	7.11	4.44	9.88	1.28333	7.14333
transcript_34304	unknown [Picea sitchensis]	36.1727	5.17683	4.22367e-05	0.00373734	yes	up	0.06	0.03	0.03	0.2	2.17	2.51	0.04	1.62667
transcript_34292	Glycoside hydrolase [Cinnamomum micranthum f. kanehirae]	2.01302	1.00936	9.65273e-06	0.00104393	yes	up	3.24	2.76	2.87	6.55	7.31	5.66	2.95667	6.50667
transcript_34238	membrane protein [Zea mays] >AQK78630.1 Membrane protein [Zea mays]	2.21141	1.14497	4.93629e-07	7.94325e-05	yes	up	8.36	6.31	7.03	14.4	18.48	19.67	7.23333	17.5167
transcript_34208	mediator of RNA polymerase II transcription subunit 15 [Amborella trichopoda]	12.8871	3.68785	4.53989e-19	6.24736e-16	yes	up	2.09	1.05	1.18	13.85	22.91	23.86	1.44	20.2067
transcript_33554	hypothetical protein AMTR_s00046p00232890 [Amborella trichopoda]	2.99173	1.58098	0.000192247	0.0126184	yes	up	6.8	4.07	2.35	13.52	15.59	13.13	4.40667	14.08
transcript_33372	(-)-camphene / (+)-alpha-pinene synthase [Pinus contorta]	8.32498	3.05745	0.000255605	0.0159881	yes	up	0.06	0.17	0.32	1.09	2.85	1.22	0.183333	1.72
transcript_32871	unknown [Picea sitchensis]	2.23538	1.16052	0.0010036	0.0469525	yes	up	1.36	0.9	0.6	2.25	2.32	2.34	0.953333	2.30333
transcript_32869	unknown [Picea sitchensis]	2.86889	1.52049	8.38689e-09	2.13182e-06	yes	up	37.71	36.98	21.13	87.71	103.61	105.26	31.94	98.86
transcript_3280	unknown [Picea sitchensis]	8.1276	3.02283	7.92119e-07	0.000122051	yes	up	6.78	4.01	1.37	27.05	35.07	42.23	4.05333	34.7833
transcript_32761	unknown [Picea sitchensis]	5.22133	2.38442	0.000500238	0.027202	yes	up	13.34	3.93	2.57	39.99	32.71	35.51	6.61333	36.07
transcript_32695	PREDICTED: probable LRR receptor-like serine/threonine-protein kinase At1g34110 isoform X1 [Gossypium raimondii] >KJB31390.1 hypothetical protein B456_005G188800 [Gossypium raimondii]	2.64908	1.40549	0.000591323	0.0309077	yes	up	1.56	2.6	1.51	3.71	6.32	6.45	1.89	5.49333
transcript_32623	unknown [Picea sitchensis]	2.851	1.51147	0.000191545	0.012593	yes	up	0.93	0.71	0.82	2.49	1.81	3.3	0.82	2.53333
transcript_32518	unknown [Picea sitchensis]	13.8863	3.79559	0.000760175	0.0377787	yes	up	0.14	0.05	0	0.55	0.5	1.86	0.0633333	0.97
transcript_32117	unknown [Picea sitchensis]	2.55614	1.35397	4.61883e-05	0.00400704	yes	up	8.08	4.86	5.59	12.94	17.35	21.39	6.17667	17.2267
transcript_32070	speckle-type POZ protein [Salvia splendens]	6.63944	2.73106	1.52208e-54	1.51854e-50	yes	up	2.38	2.29	1.76	14.55	16.38	15.57	2.14333	15.5
transcript_3188	unknown [Picea sitchensis]	152.882	7.25627	0.000156516	0.0109966	yes	up	0	0.26	0	24.61	17.26	0.59	0.0866667	14.1533
transcript_31859		125.752	6.97443	0.000944329	0.0451322	yes	up	0.07	0.37	0	10.06	0.04	50.8	0.146667	20.3
transcript_31813	unknown [Picea sitchensis]	3.69445	1.88536	0.000223651	0.0142576	yes	up	2.16	2.57	2.77	4.92	12.63	13.46	2.5	10.3367
transcript_31756	unknown [Picea sitchensis]	4.89474	2.29123	0.000238008	0.0150288	yes	up	0.45	0.45	0.15	0.98	2.64	1.96	0.35	1.86
transcript_31697	unknown [Picea sitchensis]	3.50828	1.81076	0.000191201	0.0125912	yes	up	0.5	0.64	0.38	2.09	1.18	2.42	0.506667	1.89667
transcript_31385	hypothetical protein AMTR_s00058p00213200 [Amborella trichopoda]	7.20591	2.84918	0.000462369	0.0255859	yes	up	0.14	0.2	0.06	0.4	1.27	1.56	0.133333	1.07667
transcript_31295	uncharacterized protein LOC105031939 [Elaeis guineensis]	9.77962	3.28978	0.000649769	0.033244	yes	up	0.13	0.41	0.03	3.3	1.4	1.34	0.19	2.01333
transcript_31232	unknown [Picea sitchensis]	3.85306	1.94601	1.84143e-06	0.000251665	yes	up	0.78	0.67	1.03	2.47	3.96	4.11	0.826667	3.51333
transcript_30463	unknown [Picea sitchensis]	6.47569	2.69503	2.13218e-07	3.74841e-05	yes	up	0.69	1.11	0.39	6.46	5.09	3.71	0.73	5.08667
transcript_30280	heat shock cognate protein 80 [Prosopis alba] >XP_028752853.1 heat shock cognate protein 80 [Prosopis alba] >XP_028752860.1 heat shock cognate protein 80 [Prosopis alba]	3.13801	1.64985	0.000630788	0.032523	yes	up	0.46	0.43	0.31	1.75	0.87	1.45	0.4	1.35667
transcript_29959	unknown [Picea sitchensis]	35.6404	5.15544	6.08712e-05	0.00498806	yes	up	0.05	0	0	0.7	0.36	0.95	0.0166667	0.67
transcript_29902	unknown [Picea sitchensis]	6.31624	2.65907	6.98666e-13	3.71756e-10	yes	up	1.73	1.54	1.93	11.81	8.81	15.48	1.73333	12.0333
transcript_29453	hypothetical protein DY000_00023424 [Brassica cretica]	6.63873	2.73091	4.08068e-06	0.000493478	yes	up	0.47	0.66	0.88	3.34	8.1	3.47	0.67	4.97
transcript_29394	unknown [Picea sitchensis]	25.6756	4.68233	0.000294441	0.0177765	yes	up	0.12	4.85	0.31	44.94	54.09	47.64	1.76	48.89
transcript_29325	subtilisin-like protein [Picea abies]	5.8528	2.54913	0.000265877	0.0164757	yes	up	1.32	1.84	0.56	4.31	14.06	5.27	1.24	7.88
transcript_28809	unknown [Picea sitchensis]	10.5952	3.40534	0.000301874	0.0181429	yes	up	0.51	0.07	0.07	3.25	1.91	1.81	0.216667	2.32333
transcript_2875	unknown [Picea sitchensis]	8.91317	3.15594	1.63688e-12	8.16536e-10	yes	up	4.23	1.99	2.35	18.68	28.66	35.67	2.85667	27.67
transcript_28304	unknown [Picea sitchensis]	9.50879	3.24926	1.1053e-05	0.00118256	yes	up	0.2	0.92	1.08	9.39	6.93	7.18	0.733333	7.83333
transcript_28221	unknown [Picea sitchensis]	13.3854	3.74259	3.91184e-07	6.47759e-05	yes	up	0.07	0.07	0.05	1.25	1.06	0.58	0.0633333	0.963333
transcript_27876	putative serine/threonine-protein kinase-like protein CCR3 [Sesamum indicum]	9.96324	3.31662	3.10129e-07	5.26652e-05	yes	up	3.52	0.94	1.37	14.95	16.28	31	1.94333	20.7433
transcript_27837		23.1291	4.53164	0.00039612	0.0226475	yes	up	4.17	1.4	1.96	158.75	16.1	5.38	2.51	60.0767
transcript_27785	PREDICTED: uncharacterized protein LOC104585747 [Nelumbo nucifera]	2.09828	1.0692	0.000187443	0.0124257	yes	up	5.86	5.41	4.27	11.41	15	9.07	5.18	11.8267
transcript_27730	unknown [Picea sitchensis]	7.12845	2.83359	4.56959e-07	7.41295e-05	yes	up	0.15	0.14	0.08	0.95	1.17	0.71	0.123333	0.943333
transcript_27713	unknown [Picea sitchensis]	7.69824	2.94453	2.48512e-05	0.00235567	yes	up	0.19	0.31	0.06	1.14	1.32	2.32	0.186667	1.59333
transcript_27601	uncharacterized protein LOC18438167 [Amborella trichopoda]	4.01562	2.00562	2.19748e-06	0.000293294	yes	up	0.91	0.92	0.43	3.21	4.08	2.42	0.753333	3.23667
transcript_275	unknown [Picea sitchensis]	18.1413	4.18121	2.08177e-05	0.00204624	yes	up	0.2	0.19	0.32	0.62	6.09	7.99	0.236667	4.9
transcript_27332	DEA(D/H)-box RNA helicase family protein [Sesuvium portulacastrum]	5.34538	2.41829	0.000342066	0.0201043	yes	up	0.08	0.13	0.12	0.84	0.39	0.73	0.11	0.653333
transcript_27095	unknown [Picea sitchensis]	63.9477	5.99882	1.86412e-05	0.00186914	yes	up	0	0	0	0.26	0.42	0.27	0	0.316667
transcript_26959	unknown [Picea sitchensis]	1544.88	10.5933	5.84947e-13	3.15452e-10	yes	up	0	0	0	12.19	6.27	3.53	0	7.33
transcript_26925	unknown [Picea sitchensis]	210.208	7.71567	0.000234391	0.0148474	yes	up	0	0.13	0	20.69	8.85	0.16	0.0433333	9.9
transcript_2655	unknown [Picea sitchensis]	33.9626	5.08588	5.347e-08	1.09991e-05	yes	up	0.2	0.13	0.29	2.53	4.92	15.03	0.206667	7.49333
transcript_26512	unknown [Picea sitchensis]	8.90464	3.15456	2.4055e-13	1.43278e-10	yes	up	0.34	0.48	0.2	3.44	2.69	3.92	0.34	3.35
transcript_26489	unknown [Picea sitchensis]	19.3111	4.27136	0.000354361	0.0206747	yes	up	0.11	0	0.03	0.77	0.41	1.7	0.0466667	0.96
transcript_26333	unknown [Picea sitchensis]	14.5778	3.8657	0.00020241	0.0131343	yes	up	0.39	0.11	0.03	1.03	2.31	4.77	0.176667	2.70333
transcript_26258	unknown [Picea sitchensis]	3.59178	1.8447	2.31125e-06	0.000304406	yes	up	0.74	0.4	0.53	1.64	2.45	2.4	0.556667	2.16333
transcript_262	putative LRR receptor-like serine/threonine-protein kinase [Prunus yedoensis var. nudiflora]	5.64787	2.49771	0.000138428	0.00991783	yes	up	0.66	0.65	1.15	6.6	2.22	6.62	0.82	5.14667
transcript_26133	unknown [Picea sitchensis]	2.93306	1.55241	7.02396e-08	1.38081e-05	yes	up	0.63	0.86	0.68	2.22	2.33	2.37	0.723333	2.30667
transcript_2613	unknown [Picea sitchensis]	878.002	9.77808	5.61411e-05	0.00467729	yes	up	0	0	0.23	131.04	120.96	0.08	0.0766667	84.0267
transcript_26121	unknown [Picea sitchensis]	3.11653	1.63994	4.09139e-05	0.00366088	yes	up	1.21	1.47	0.62	4.22	3.76	3.09	1.1	3.69
transcript_26081	unknown [Picea sitchensis]	12.6228	3.65796	6.1953e-07	9.73369e-05	yes	up	0.57	0.24	0.08	2.63	3.95	5.26	0.296667	3.94667
transcript_25657	unknown [Picea sitchensis]	5.77999	2.53107	2.25584e-10	8.41342e-08	yes	up	1.04	1.54	1.18	6.79	6.16	10.89	1.25333	7.94667
transcript_25250	heat shock protein 83-like [Citrus sinensis]	16.2244	4.02009	0.000351808	0.0205859	yes	up	0.94	1.27	0.21	19.15	1.36	20.83	0.806667	13.78
transcript_25093	NOT2/NOT3/NOT5 [Macleaya cordata]	104.064	6.70133	9.3553e-09	2.34806e-06	yes	up	0	0.06	0.05	3.52	1.33	7.88	0.0366667	4.24333
transcript_25076	PREDICTED: nudix hydrolase 3 [Nelumbo nucifera]	17.4114	4.12196	0.000159409	0.0111216	yes	up	0.19	0.05	0.16	5.11	2.49	0.38	0.133333	2.66
transcript_2481	unknown [Picea sitchensis]	6.70167	2.74452	0.000102957	0.00772316	yes	up	2.49	1.16	0.42	5.67	10.23	13.14	1.35667	9.68
transcript_24730	putative ammonium transporter AMT2 [Cryptomeria japonica] >BAF31947.1 putative ammonium transporter AMT2 [Cryptomeria japonica] >BAF31948.1 putative ammonium transporter AMT2 [Cryptomeria japonica] >BAF31949.1 putative ammonium transporter AMT2 [Cryptomeria japonica] >BAF31950.1 putative ammonium transporter AMT2 [Cryptomeria japonica] >BAF31951.1 putative ammonium transporter AMT2 [Cryptomeria j…	531.434	9.05375	4.29297e-05	0.00377356	yes	up	0.02	0	0	5.88	7.65	0.03	0.00666667	4.52
transcript_24384	unknown [Picea sitchensis]	7.12602	2.8331	9.36482e-10	3.03839e-07	yes	up	0.28	0.31	0.23	1.57	3.01	1.75	0.273333	2.11
transcript_24270	unknown [Picea sitchensis]	8.97523	3.16595	3.04414e-06	0.000380823	yes	up	1.68	0.49	1.71	7.2	18.06	13.65	1.29333	12.97
transcript_24009	unknown [Picea sitchensis]	4.40787	2.14008	0.000165809	0.0113889	yes	up	0.78	0.56	0.66	4.74	1.61	3.03	0.666667	3.12667
transcript_23799	hypothetical protein POPTR_018G075900 [Populus trichocarpa]	2.56969	1.36159	4.26679e-05	0.00376714	yes	up	0.8	0.75	0.6	1.92	1.6	2.52	0.716667	2.01333
transcript_23476		1478.68	10.5301	8.43948e-07	0.00012904	yes	up	0	0	0.02	11.07	24.48	0.11	0.00666667	11.8867
transcript_23455	Hs1pro-1 [Macleaya cordata]	4.30022	2.10441	0.000564976	0.029726	yes	up	1.12	0.49	0.29	1.76	3.56	3.37	0.633333	2.89667
transcript_23430	Oxidative stress 3, putative isoform 1 [Cinnamomum micranthum f. kanehirae]	4.53643	2.18156	0.000135081	0.0097305	yes	up	0.23	0.44	0.36	1.7	0.96	2.46	0.343333	1.70667
transcript_23386	unknown [Picea sitchensis]	4.72875	2.24146	0.000615505	0.031983	yes	up	0.46	0.62	0.29	2.06	3.92	1.08	0.456667	2.35333
transcript_23375	unknown [Picea sitchensis]	22.7997	4.51094	8.73473e-35	3.87308e-31	yes	up	0.85	1.01	0.39	17.41	18.77	19.64	0.75	18.6067
transcript_23029	unknown [Picea sitchensis]	2.78932	1.47991	0.000605998	0.0315712	yes	up	1.15	1.47	0.8	2.38	3.13	4.89	1.14	3.46667
transcript_22830	lipoxygenase 1 [Taxus chinensis]	6.89865	2.78631	3.12925e-06	0.000387823	yes	up	0.17	0.19	0.18	0.64	1.89	1.52	0.18	1.35
transcript_22809	calcineurin B-like protein-interacting protein kinase [Paeonia lactiflora]	3.09503	1.62995	4.71282e-13	2.57637e-10	yes	up	1.98	2.09	1.3	5.53	6.45	6.06	1.79	6.01333
transcript_22350	WEB family protein At5g16730, chloroplastic isoform X2 [Ricinus communis]	2.26507	1.17955	0.000576913	0.0302535	yes	up	0.99	1.07	0.64	1.76	2.87	2.04	0.9	2.22333
transcript_22302	chaperone protein ClpB3, chloroplastic [Spinacia oleracea] >KNA16368.1 hypothetical protein SOVF_089630 [Spinacia oleracea]	1632.3	10.6727	0.0010923	0.0499503	yes	up	0	0	0	7.04	11.78	0	0	6.27333
transcript_2228	unknown [Picea sitchensis]	52.5393	5.71533	0.00068425	0.0346088	yes	up	0	0	0	0.19	0.38	0.82	0	0.463333
transcript_22185	probable serine/threonine-protein kinase At4g35230 [Amborella trichopoda]	64.3018	6.00679	1.33024e-05	0.00139333	yes	up	0	0	0	0.3	0.2	0.24	0	0.246667
transcript_22019	unknown [Picea sitchensis]	4.10279	2.03661	7.85274e-06	0.000885252	yes	up	13.01	6.68	5.51	25.14	48.91	37.3	8.4	37.1167
transcript_22007	unknown [Picea sitchensis] >ABR18247.1 unknown [Picea sitchensis] >ACN40220.1 unknown [Picea sitchensis]	3.6054	1.85016	4.1619e-10	1.44425e-07	yes	up	2.15	1.57	1.8	8.19	5.85	7.59	1.84	7.21
transcript_21986	protein SPA1-RELATED 4 isoform X1 [Amborella trichopoda] >ERN20494.1 hypothetical protein AMTR_s00068p00174010 [Amborella trichopoda]	89.0896	6.47719	0.000316352	0.0187588	yes	up	0	0	0	0.14	0.13	0.73	0	0.333333
transcript_21708	B2 protein [Vitis vinifera]	4.33508	2.11606	0.000181749	0.0121695	yes	up	0.09	0.14	0.1	0.42	0.72	0.43	0.11	0.523333
transcript_21701	unknown [Picea sitchensis]	2.17017	1.11781	4.559e-06	0.000543092	yes	up	4.88	5.26	3.19	9.36	10.22	11.83	4.44333	10.47
transcript_21359	ATPase 10, plasma membrane-type [Vitis vinifera]	315.937	8.30349	1.01913e-06	0.000154054	yes	up	0.05	0.1	0	16.6	0.26	34.4	0.05	17.0867
transcript_21141	receptor-like kinase TMK3 [Carica papaya]	4.71107	2.23606	0.000469479	0.0258318	yes	up	1.05	0.23	0.52	2.41	3.99	2.71	0.6	3.03667
transcript_21018	putative truncated TIR-NBS-LRR protein [Pinus monticola]	3.27308	1.71065	5.71424e-07	9.04913e-05	yes	up	0.31	0.3	0.32	0.93	1.18	1.27	0.31	1.12667
transcript_20949	Zinc finger, RING-type [Corchorus capsularis]	5.53547	2.4687	9.69056e-10	3.11872e-07	yes	up	0.26	0.23	0.24	1.22	1.29	1.9	0.243333	1.47
transcript_20776	NADPH-protochlorophyllide-oxidoreductase [Pinus mugo]	47.6701	5.57501	0.000133885	0.00966172	yes	up	0.23	0.29	0.28	27.82	0.11	12.11	0.266667	13.3467
transcript_20771	putative truncated TIR-NBS-LRR protein [Pinus monticola]	6.88098	2.78261	1.24342e-14	8.86091e-12	yes	up	0.32	0.39	0.3	2.8	2.73	1.96	0.336667	2.49667
transcript_20604	unknown [Picea sitchensis]	4.87399	2.2851	0.00080261	0.0394455	yes	up	3.07	0.55	1.5	9.93	8.29	8.57	1.70667	8.93
transcript_20374	unknown [Picea sitchensis]	4.72397	2.24	0.000261314	0.0162688	yes	up	0.59	0.18	0.14	1.52	1.65	1.41	0.303333	1.52667
transcript_20356	putative S-adenosyl methionine decarboxylase [Pinus sylvestris]	3.14469	1.65292	8.10765e-06	0.000908854	yes	up	1.31	1.18	0.65	3.74	2.74	4.05	1.04667	3.51
transcript_20299	receptor-like protein kinase [Abrus precatorius]	2.06104	1.04337	1.35646e-05	0.00140969	yes	up	1.01	1.18	0.84	2.23	2.15	2.46	1.01	2.28
transcript_20262	unknown [Picea sitchensis]	4.0328	2.01178	0.000462417	0.0255859	yes	up	1.03	1.99	1.06	8.91	3.48	5.38	1.36	5.92333
transcript_20183	unknown [Picea sitchensis]	3.83399	1.93885	5.16104e-06	0.000603993	yes	up	0.42	0.32	0.35	1.26	1.16	2.11	0.363333	1.51
transcript_20174	putative truncated TIR-NBS-LRR protein [Pinus monticola]	2.93822	1.55494	0.00108847	0.0499503	yes	up	0.47	0.53	0.19	1	1.25	1.61	0.396667	1.28667
transcript_20147	LOW QUALITY PROTEIN: heat shock cognate 70 kDa protein 2 [Cicer arietinum]	10.6527	3.41314	0.000460351	0.0255777	yes	up	0.03	0.02	0.07	0.63	0.18	0.54	0.04	0.45
transcript_20108	putative NBS-LRR protein G8029, partial [Pinus monticola]	4.83163	2.27251	4.45802e-07	7.26148e-05	yes	up	2.09	1.11	1.04	4.69	7.71	9.81	1.41333	7.40333
transcript_20055		22.7393	4.50712	0.00087031	0.0423039	yes	up	0.07	0.12	0.04	0.18	4.86	0.43	0.0766667	1.82333
transcript_2005	hypothetical protein CDL12_05834 [Handroanthus impetiginosus]	9.79702	3.29234	5.14258e-05	0.00434799	yes	up	2.21	0.67	0.38	5.08	16.06	12.45	1.08667	11.1967
transcript_19948	putative truncated TIR-NBS-LRR protein [Pinus monticola]	4.30049	2.1045	1.25055e-06	0.000182138	yes	up	1.15	0.74	0.47	3.47	2.79	4.72	0.786667	3.66
transcript_19947	putative truncated TIR-NBS-LRR protein [Pinus monticola]	3.93335	1.97576	1.68328e-05	0.00170927	yes	up	1.82	2.1	0.95	6.91	9.25	4.57	1.62333	6.91
transcript_19926	unknown [Picea sitchensis]	5.68768	2.50784	0.000272076	0.0167045	yes	up	0.65	0.28	0.66	1.46	3.22	5.42	0.53	3.36667
transcript_19718	putative TIR/NBS/LRR disease resistance protein, partial [Pinus taeda]	5.1409	2.36202	4.45072e-05	0.00388654	yes	up	1.25	0.5	0.41	2.45	4.07	5.38	0.72	3.96667
transcript_19680	PREDICTED: chaperone protein ClpB1 isoform X1 [Pyrus x bretschneideri]	68.5227	6.09851	6.08106e-05	0.00498806	yes	up	0	0	0	0.1	0.22	0.31	0	0.21
transcript_19559	Lipase 2, partial [Pinus tabuliformis]	14.1398	3.82169	0.000286409	0.0173441	yes	up	0.08	0.03	0	0.22	0.83	0.53	0.0366667	0.526667
transcript_19509	unknown [Picea sitchensis]	9.93119	3.31197	1.73037e-09	5.07993e-07	yes	up	0.25	0.36	0.17	4.18	2.05	2.16	0.26	2.79667
transcript_19472		2210.15	11.1099	1.32703e-06	0.000189813	yes	up	0	0	0.02	13.52	24.91	0.04	0.00666667	12.8233
transcript_19460	PREDICTED: probable LRR receptor-like serine/threonine-protein kinase At3g47570 [Vitis vinifera]	6.6765	2.73909	1.22184e-10	4.82772e-08	yes	up	0.68	0.8	0.66	3.08	5.59	7.1	0.713333	5.25667
transcript_19453	unknown [Picea sitchensis]	4.56496	2.1906	2.65036e-05	0.00249452	yes	up	0.83	0.31	0.37	1.74	2.46	3.27	0.503333	2.49
transcript_1918	unknown [Picea sitchensis]	4.36478	2.12591	4.83045e-05	0.00411601	yes	up	13.48	6.21	4.3	29.94	32.2	49.32	7.99667	37.1533
transcript_19048	putative NBS-LRR protein G9034, partial [Pinus monticola]	2.36471	1.24166	0.000285125	0.0173188	yes	up	2.29	1.79	1.01	3.74	4.32	4.85	1.69667	4.30333
transcript_18960	NBS/LRR, partial [Pinus taeda]	263.936	8.04405	4.64324e-11	1.97125e-08	yes	up	0	0	0.01	1.34	1.32	1.48	0.00333333	1.38
transcript_18792	cellulose synthase-like protein D [Cunninghamia lanceolata] >APD76505.1 cellulose synthase-like protein D [Betula luminifera]	5.63609	2.49469	7.84635e-09	2.00721e-06	yes	up	0.94	0.83	0.55	3.13	4.17	6.93	0.773333	4.74333
transcript_18761	unknown [Picea sitchensis]	2.3176	1.21263	0.000366273	0.0212365	yes	up	0.71	0.81	0.44	1.65	1.94	1.33	0.653333	1.64
transcript_18702	unknown [Picea sitchensis]	24.9063	4.63844	3.08581e-28	8.79609e-25	yes	up	0.21	0.14	0.08	3	4.13	4.51	0.143333	3.88
transcript_18633	PREDICTED: probable LRR receptor-like serine/threonine-protein kinase At3g47570 [Vitis vinifera]	3.12404	1.64341	1.09458e-09	3.49245e-07	yes	up	16.78	17.94	13.08	40.14	55.91	67.14	15.9333	54.3967
transcript_18374	unknown [Picea sitchensis]	3.48542	1.80133	8.54901e-18	9.50977e-15	yes	up	15.15	12.28	10.43	38.78	54.24	50.62	12.62	47.88
transcript_18316	unknown [Picea sitchensis]	9.3526	3.22537	4.40222e-36	2.19599e-32	yes	up	2.21	1.58	1.19	15.46	16.69	18.21	1.66	16.7867
transcript_17827	PREDICTED: probable inactive purple acid phosphatase 27 [Nelumbo nucifera]	3.64848	1.86729	8.97664e-06	0.000990214	yes	up	2.05	2.13	1.46	8.01	9.85	4.55	1.88	7.47
transcript_17275	putative 9-cis-epoxycarotenoid dioxygenase [Cryptomeria japonica] >BAF31902.1 putative 9-cis-epoxycarotenoid dioxygenase [Cryptomeria japonica] >BAF31904.1 putative 9-cis-epoxycarotenoid dioxygenase [Cryptomeria japonica] >BAF31907.1 putative 9-cis-epoxycarotenoid dioxygenase [Cryptomeria japonica] >BAF31909.1 putative 9-cis-epoxycarotenoid dioxygenase [Cryptomeria japonica] >BAF31910.1 putative …	4.04529	2.01624	4.65685e-08	9.72989e-06	yes	up	8.52	6.38	4.15	27.52	20.97	34.15	6.35	27.5467
transcript_16746	DEAD-box ATP-dependent RNA helicase 53 [Amborella trichopoda] >ERM99235.1 hypothetical protein AMTR_s00092p00127820 [Amborella trichopoda]	42.1439	5.39725	7.00904e-18	8.22676e-15	yes	up	0.77	0.61	0.17	33.12	17.93	18.05	0.516667	23.0333
transcript_1666	glyceraldehyde-phosphate dehydrogenase [Pinus sylvestris]	9.18616	3.19946	2.98212e-08	6.57501e-06	yes	up	48.41	151.64	57.8	688.86	1054.83	847.57	85.95	863.753
transcript_16428	hypothetical protein VITISV_030057 [Vitis vinifera]	6.83291	2.7725	1.69551e-05	0.00171733	yes	up	0.16	0.07	0.06	0.59	0.88	0.55	0.0966667	0.673333
transcript_16177	unknown [Picea sitchensis]	7.49328	2.9056	0.000162813	0.0112411	yes	up	7.17	1.67	1.42	19.8	40.58	21.76	3.42	27.38
transcript_16009	unknown [Picea sitchensis]	29.4997	4.88263	1.81158e-05	0.00182563	yes	up	5.15	3.39	0.18	23.12	107.12	138.04	2.90667	89.4267
transcript_15983	unknown [Picea sitchensis]	3.41693	1.7727	0.000301329	0.0181406	yes	up	23.67	13.55	22	47.72	112.86	64.11	19.74	74.8967
transcript_15865	unknown [Picea sitchensis]	6.05204	2.59742	0.000641138	0.0329715	yes	up	2.99	1.6	0.69	4.87	18.31	11.52	1.76	11.5667
transcript_15798		26.0731	4.70449	0.000197769	0.0129171	yes	up	8.31	0.15	12.82	155.16	202.13	275.91	7.09333	211.067
transcript_15647	unknown [Picea sitchensis]	17.8476	4.15766	1.9527e-07	3.4634e-05	yes	up	6.44	2.43	2.77	20.51	113.92	91.94	3.88	75.4567
transcript_15612	unknown [Picea sitchensis]	24.5387	4.61699	8.69602e-10	2.84453e-07	yes	up	5.53	0.82	2.31	57.98	66.73	104.51	2.88667	76.4067
transcript_15484	unknown [Picea sitchensis]	6.38411	2.67449	0.000193922	0.0127075	yes	up	35.4	6.46	24.08	169.96	111.08	177.2	21.98	152.747
transcript_15301	unknown [Picea sitchensis]	10.5799	3.40325	1.33493e-12	6.8299e-10	yes	up	2.95	5.06	2.4	38.56	27.98	53.14	3.47	39.8933
transcript_15168	unknown [Picea sitchensis]	7.61184	2.92825	4.7426e-05	0.00407017	yes	up	1.45	0.81	0.68	5.45	14.83	4.64	0.98	8.30667
transcript_15114		4.88425	2.28814	7.20041e-06	0.000823343	yes	up	11.09	12.81	12.16	48.17	107.62	39.39	12.02	65.06
transcript_15077	unknown [Picea sitchensis]	2.70281	1.43446	2.19463e-10	8.34106e-08	yes	up	34.82	28.83	28.39	82.74	81.12	107.07	30.68	90.31
transcript_14819	unknown [Picea sitchensis]	6.74969	2.75482	0.000541314	0.02888	yes	up	2.96	1.82	0.54	14.44	5.56	17.77	1.77333	12.59
transcript_14260	unknown [Picea sitchensis]	29.48	4.88166	0.000110213	0.00820571	yes	up	0.18	0	0	1.95	1.49	3.06	0.06	2.16667
transcript_14208	signaling peptide TAXIMIN 1 [Elaeis guineensis]	25.1763	4.65399	0.000995401	0.0466846	yes	up	0.33	0	0	1.08	2.02	4.96	0.11	2.68667
transcript_14165	unknown [Picea sitchensis]	6.34676	2.66602	2.5508e-08	5.71881e-06	yes	up	5.78	6.79	4.31	25.61	31.43	60.34	5.62667	39.1267
transcript_14082	RecName: Full=Chlorophyll a-b binding protein type 2 member 1A, chloroplastic;	24.194	4.59658	4.15127e-05	0.00368964	yes	up	0.23	0.23	0	7.72	2.37	2.11	0.153333	4.06667
transcript_13944	thioredoxin-like 3-1, chloroplastic [Elaeis guineensis]	17.7769	4.15193	3.53049e-18	4.54487e-15	yes	up	0.6	1.19	1.28	18.92	16.95	24.49	1.02333	20.12
transcript_13788	unknown [Picea sitchensis]	3.25667	1.7034	1.14047e-11	5.23133e-09	yes	up	23.66	18.34	24.5	79.96	83.06	75.08	22.1667	79.3667
transcript_13757	unknown [Picea sitchensis]	13.6316	3.76888	4.73315e-05	0.00407017	yes	up	1.43	0.99	0.73	2.91	13.68	30.14	1.05	15.5767
transcript_13556	unknown [Picea sitchensis]	12361.4	13.5936	7.2374e-29	2.22172e-25	yes	up	0	0	0	255.64	216.9	233.19	0	235.243
transcript_13509	unknown [Picea sitchensis]	61.3863	5.93985	0.000232653	0.0147607	yes	up	0	0.09	0	1.48	0.68	4.43	0.03	2.19667
transcript_13308	unknown [Picea sitchensis]	25.5285	4.67404	5.37944e-07	8.62158e-05	yes	up	0.61	0.54	0	5.67	10.1	16.44	0.383333	10.7367
transcript_13184	unknown [Picea sitchensis]	62.8402	5.97362	1.19484e-08	2.94335e-06	yes	up	0.53	0.08	0	8.16	10.97	21.57	0.203333	13.5667
transcript_13066	unknown [Picea sitchensis]	37.0675	5.21208	3.35864e-11	1.45688e-08	yes	up	0.44	1.08	0.1	16.24	17.88	30.99	0.54	21.7033
transcript_12977	unknown [Picea sitchensis]	5.73954	2.52094	1.5532e-09	4.62699e-07	yes	up	2.87	2.63	1.99	9.74	16.78	20.5	2.49667	15.6733
transcript_12715	unknown [Picea sitchensis]	53.9156	5.75263	4.33318e-15	3.32547e-12	yes	up	0.17	0.48	0.18	13.18	11.4	24.94	0.276667	16.5067
transcript_1266	unknown [Picea sitchensis]	58.5322	5.87116	1.1979e-06	0.000177712	yes	up	1.04	0.84	0.23	58.81	2.38	67.88	0.703333	43.0233
transcript_12581	unknown [Picea sitchensis] >ABK25096.1 unknown [Picea sitchensis] >ABK26172.1 unknown [Picea sitchensis]	7.93358	2.98797	3.23854e-09	9.03778e-07	yes	up	7.51	2.42	3.4	35.96	34.67	43.44	4.44333	38.0233
transcript_12269	unknown [Picea sitchensis]	48.5268	5.60071	1.94938e-17	1.94485e-14	yes	up	0.24	0.15	0.35	9.15	12.79	17.43	0.246667	13.1233
transcript_12142	protein decapping 5-like [Manihot esculenta] >OAY31246.1 hypothetical protein MANES_14G096300 [Manihot esculenta] >OAY31247.1 hypothetical protein MANES_14G096300 [Manihot esculenta]	2.12965	1.09062	0.000190761	0.0125829	yes	up	17.05	16.49	10.96	31.53	43.62	27.56	14.8333	34.2367
transcript_11849	cell division cycle protein 48 homolog [Quercus suber]	15.0915	3.91566	1.40381e-07	2.59361e-05	yes	up	1.43	1.92	0.31	27.82	14.99	14.93	1.22	19.2467
transcript_11816	unknown [Picea sitchensis]	3.96321	1.98667	4.59786e-27	1.22324e-23	yes	up	5.64	5.42	4.9	21.81	20.86	26.37	5.32	23.0133
transcript_11546	glycosyltransferase family 92 protein RCOM_0530710-like [Sesamum indicum]	3.59598	1.84639	0.000462902	0.0255859	yes	up	1.03	0.51	1.08	2.45	2.88	5.06	0.873333	3.46333
transcript_11085	unknown [Picea sitchensis]	20.5895	4.36384	1.2643e-15	1.05113e-12	yes	up	2.01	3.06	1.05	42.66	29.65	62.09	2.04	44.8
transcript_1102	hypothetical protein 2_3279_01, partial [Pinus lambertiana]	6.28123	2.65105	1.69963e-11	7.70762e-09	yes	up	5.39	7.13	2.85	28.69	37.29	38.26	5.12333	34.7467
transcript_11004	ethylene-responsive element binding factor [Pinus krempfii] >AIW08209.1 ethylene-responsive element binding factor [Pinus krempfii] >AIW08211.1 ethylene-responsive element binding factor [Pinus krempfii] >AIW08213.1 ethylene-responsive element binding factor [Pinus krempfii] >AIW08215.1 ethylene-responsive element binding factor [Pinus krempfii] >AIW08217.1 ethylene-responsive element binding fac…	7.71883	2.94838	1.61413e-12	8.15379e-10	yes	up	8.95	7.17	4.79	38.98	53.76	81.42	6.97	58.0533
transcript_10840	unknown [Picea sitchensis]	52.63	5.71781	1.07564e-06	0.000161375	yes	up	0.1	0.53	0	4.98	9.77	19.15	0.21	11.3
transcript_10748		25.9801	4.69933	9.07138e-06	0.000997037	yes	up	0.91	0.29	0	13.29	6.03	13.47	0.4	10.93
transcript_10746	unknown [Picea sitchensis] >ABK25096.1 unknown [Picea sitchensis] >ABK26172.1 unknown [Picea sitchensis]	10.7747	3.42958	0.000660963	0.0337224	yes	up	3.04	0.36	1.81	4.99	26.27	30.93	1.73667	20.73
transcript_10571		107.069	6.7424	2.79179e-14	1.92089e-11	yes	up	0.38	0.21	0	21.87	12.51	33.89	0.196667	22.7567
transcript_10325	ethylene-responsive element binding factor-like protein [Picea sitchensis] >ADM77617.1 ethylene-responsive element binding factor-like protein [Picea sitchensis] >ADM77620.1 ethylene-responsive element binding factor-like protein [Picea sitchensis] >ADM77621.1 ethylene-responsive element binding factor-like protein [Picea sitchensis] >ADM77622.1 ethylene-responsive element binding factor-like pro…	2.96362	1.56736	0.0010141	0.0472776	yes	up	11.87	5.21	7.57	18.73	37.56	23.6	8.21667	26.63
transcript_10148		7.50487	2.90783	1.16561e-05	0.00123538	yes	up	0.41	0.23	0.62	2.41	3.16	5.04	0.42	3.53667
transcript_10056	unknown [Picea sitchensis]	57.7816	5.85254	6.57633e-05	0.00531785	yes	up	0.17	0.08	0.16	7.84	14.82	0.26	0.136667	7.64
transcript_10035	unknown [Picea sitchensis]	16.8889	4.078	1.29883e-06	0.000186448	yes	up	2.17	2.12	0.71	13.79	14.78	61.76	1.66667	30.11
transcript_9573	unknown [Picea sitchensis]	0.00175934	-9.15075	3.91927e-11	1.68179e-08	yes	down	4.07	8.59	8.69	0	0	0	7.11667	0
transcript_8861	unknown [Picea sitchensis] >ACN40945.1 unknown [Picea sitchensis]	0.345995	-1.53118	0.000401296	0.0228779	yes	down	28.48	18.99	10.38	5.63	7.99	7.78	19.2833	7.13333
transcript_75679		0.0133664	-6.22525	3.2139e-05	0.00296892	yes	down	1.71	4.51	2.55	0	0	0	2.92333	0
transcript_75550	unknown [Picea sitchensis] >ABK21257.1 unknown [Picea sitchensis] >ABK25647.1 unknown [Picea sitchensis] >ACN40428.1 unknown [Picea sitchensis]	0.000282028	-11.7919	0.000458621	0.025526	yes	down	0	195.27	183.02	0	0	0	126.097	0
transcript_75044	hypothetical protein CL2309Contig1_03, partial [Pinus radiata] >AFG46384.1 hypothetical protein CL2309Contig1_03, partial [Pinus taeda] >AFG46385.1 hypothetical protein CL2309Contig1_03, partial [Pinus taeda] >AFG46386.1 hypothetical protein CL2309Contig1_03, partial [Pinus taeda] >AFG46387.1 hypothetical protein CL2309Contig1_03, partial [Pinus taeda] >AFG46388.1 hypothetical protein CL2309Conti…	0.00178312	-9.13138	2.14145e-13	1.29483e-10	yes	down	19.77	15.46	18.1	0	0	0	17.7767	0
transcript_74978	unknown [Picea sitchensis] >ABK21870.1 unknown [Picea sitchensis] >ABK25513.1 unknown [Picea sitchensis] >ABK25528.1 unknown [Picea sitchensis]	0.0098825	-6.66091	1.12678e-06	0.000168413	yes	down	7.08	773.42	822.88	6.07	6.97	4.98	534.46	6.00667
transcript_74814	unknown [Picea sitchensis]	0.000684155	-10.5134	0.000151941	0.0107509	yes	down	138.61	0	115.1	0.18	0	0	84.57	0.06
transcript_74614		0.00731283	-7.09536	7.12869e-05	0.0057011	yes	down	0.95	8.03	2.94	0	0	0	3.97333	0
transcript_74590	unknown [Picea sitchensis] >ABK20882.1 unknown [Picea sitchensis] >ABK20903.1 unknown [Picea sitchensis] >ABK20918.1 unknown [Picea sitchensis] >ABK20954.1 unknown [Picea sitchensis] >ABK21389.1 unknown [Picea sitchensis] >ABK21807.1 unknown [Picea sitchensis] >ABK24938.1 unknown [Picea sitchensis] >ABR16862.1 unknown [Picea sitchensis] >ABR17185.1 unknown [Picea sitchensis] >ACN39764.1 unknown […	0.272716	-1.87453	0.000101621	0.0076517	yes	down	122.01	108.26	216.77	53.21	42.35	41.21	149.013	45.59
transcript_74520	unknown [Picea sitchensis]	0.487207	-1.03739	2.46644e-05	0.00235368	yes	down	31.22	25.41	21.15	12.31	16.61	12.33	25.9267	13.75
transcript_73780	unknown [Picea sitchensis]	0.000805841	-10.2772	0.000160569	0.0111635	yes	down	85.11	109.04	0	0	0	0.22	64.7167	0.0733333
transcript_73653	unknown [Picea sitchensis]	0.227119	-2.13848	0.00017591	0.0118782	yes	down	16.55	17.02	11.16	1.36	5.48	4.34	14.91	3.72667
transcript_72978	unknown [Picea sitchensis] >ADE77183.1 unknown [Picea sitchensis]	0.000935865	-10.0614	4.14943e-16	3.59981e-13	yes	down	25.05	22.46	26.18	0	0	0	24.5633	0
transcript_72861	hypothetical protein EUGRSUZ_J00924, partial [Eucalyptus grandis]	0.0159799	-5.9676	9.05933e-05	0.00696591	yes	down	4.71	0.97	2.77	0	0.14	0	2.81667	0.0466667
transcript_72840		0.0840458	-3.57268	4.83538e-05	0.00411601	yes	down	1.8	2.26	3.27	0.27	0.15	0.26	2.44333	0.226667
transcript_71772		0.31635	-1.66041	0.00030725	0.0183554	yes	down	8.85	7.61	5.94	3.58	1.47	2.54	7.46667	2.53
transcript_71665	unknown [Picea sitchensis]	0.0268168	-5.22072	0.00104505	0.0484175	yes	down	1.02	0.43	0.8	0	0	0	0.75	0
transcript_70979	PREDICTED: ABC transporter G family member 40-like isoform X1 [Tarenaya hassleriana]	0.421042	-1.24797	2.02195e-05	0.00199737	yes	down	133.82	93.96	126.24	50.56	48.86	64.16	118.007	54.5267
transcript_70884	unknown [Picea sitchensis]	0.00592844	-7.39813	2.79791e-05	0.0026149	yes	down	100.61	0.1	44.39	0.58	0.12	0.22	48.3667	0.306667
transcript_70746	40S ribosomal protein S30, partial [Dichanthelium oligosanthes]	0.0353892	-4.82055	1.44612e-09	4.43925e-07	yes	down	6.02	6.66	12.46	0.12	0.49	0.47	8.38	0.36
transcript_70555	unknown [Picea sitchensis]	0.0891962	-3.48687	0.000210576	0.0136199	yes	down	10.51	1.72	8.92	0.38	0.56	1.22	7.05	0.72
transcript_70377	unknown [Picea sitchensis]	0.0179818	-5.79732	0.000218649	0.0139834	yes	down	1.84	0.66	0.71	0	0	0	1.07	0
transcript_70369	unknown [Picea sitchensis]	0.0116566	-6.42271	0.000280083	0.0170645	yes	down	1.52	123.51	109.13	0	2.06	1.06	78.0533	1.04
transcript_70142	chlorophyll a/b-binding protein [Pinus thunbergii]	0.00276295	-8.49957	9.4267e-07	0.000143585	yes	down	417.33	0.17	419.54	0.82	0.86	0.87	279.013	0.85
transcript_70090	unknown [Picea sitchensis]	0.0379234	-4.72077	0.00107411	0.0494402	yes	down	0.78	0.63	1.25	0	0	0.14	0.886667	0.0466667
transcript_69966	unknown [Picea sitchensis]	0.00463661	-7.75272	2.16704e-16	1.96546e-13	yes	down	1067.47	557.04	710.15	2.7	8.61	0.63	778.22	3.98
transcript_69818	hypothetical protein AMTR_s00163p00053930 [Amborella trichopoda]	0.26727	-1.90363	7.28865e-05	0.00580175	yes	down	15.88	29.75	28.44	5.29	7	9.78	24.69	7.35667
transcript_69001	RecName: Full=Glutamine synthetase cytosolic isozyme;	0.0171515	-5.86552	8.7265e-13	4.58222e-10	yes	down	13.74	13.96	5.25	0.34	0.11	0.22	10.9833	0.223333
transcript_68599	uncharacterized protein A4U43_C03F3690 [Asparagus officinalis]	0.0634218	-3.97888	0.000158672	0.0110895	yes	down	148.73	11.14	145.63	3.49	6.21	11.97	101.833	7.22333
transcript_67703	unknown [Picea sitchensis]	0.129402	-2.95007	1.47881e-05	0.00150933	yes	down	44.28	14.68	10.09	2.56	4.31	2.59	23.0167	3.15333
transcript_67634	unknown [Picea sitchensis]	0.315309	-1.66516	0.000416181	0.0235248	yes	down	3.89	3.41	3.41	1.14	1.85	0.76	3.57	1.25
transcript_67249	unknown [Picea sitchensis]	0.00643368	-7.28014	2.69138e-05	0.00252718	yes	down	40.98	0.08	23.32	0.13	0.25	0.09	21.46	0.156667
transcript_66941	unknown [Picea sitchensis] >ABK26668.1 unknown [Picea sitchensis]	0.0306425	-5.02832	1.114e-05	0.00118868	yes	down	7.97	17.11	72.59	0.36	2.36	0.83	32.5567	1.18333
transcript_66652	unknown [Picea sitchensis]	0.065996	-3.92148	0.000731191	0.0366805	yes	down	0.83	3.06	0.94	0	0.18	0.2	1.61	0.126667
transcript_66448	unknown [Picea sitchensis]	0.0467251	-4.41966	0.00095166	0.0453216	yes	down	65.25	0.78	52.05	0.93	2.65	2.56	39.36	2.04667
transcript_65736		0.204055	-2.29297	4.46608e-05	0.00389144	yes	down	2.8	5.75	5.27	1.27	1.13	0.75	4.60667	1.05
transcript_65672	unknown [Picea sitchensis] >ABR16723.1 unknown [Picea sitchensis] >ACN40534.1 unknown [Picea sitchensis] >ACN41042.1 unknown [Picea sitchensis]	0.267337	-1.90327	0.000489177	0.0267053	yes	down	7.34	12.19	17.83	2.82	3.97	4.5	12.4533	3.76333
transcript_65327	unknown [Picea sitchensis]	0.36172	-1.46705	0.000626829	0.0323607	yes	down	2.96	3.8	4.39	1.67	1.25	1.53	3.71667	1.48333
transcript_6530	unknown [Picea sitchensis]	0.322664	-1.63189	0.000107295	0.00800343	yes	down	3.36	5.92	4.96	1.33	1.73	1.98	4.74667	1.68
transcript_65120	uncharacterized protein LOC103715520 isoform X3 [Phoenix dactylifera]	0.118109	-3.08181	0.000160876	0.0111653	yes	down	22.82	24.46	3.07	2.42	1.96	1.85	16.7833	2.07667
transcript_63182	unknown [Picea sitchensis] >ABR16723.1 unknown [Picea sitchensis] >ACN40534.1 unknown [Picea sitchensis] >ACN41042.1 unknown [Picea sitchensis]	0.0443378	-4.49532	0.00099553	0.0466846	yes	down	0.92	107.87	103.05	3.66	3.99	3.1	70.6133	3.58333
transcript_63158	Histone core [Prunus yedoensis var. nudiflora]	0.364657	-1.45539	0.000161714	0.011204	yes	down	5.06	3.66	3.02	1.06	1.83	1.76	3.91333	1.55
transcript_63058	glutamine synthetase [Pinus pinaster] >AQX42911.1 cytosolic glutamine synthetase GS1b [Pinus pinaster]	0.0153681	-6.02392	1.43336e-05	0.00147122	yes	down	0.9	0.65	0.91	0	0	0	0.82	0
transcript_62813	hypothetical protein, partial [Picea sitchensis] >ADM78653.1 hypothetical protein, partial [Picea sitchensis] >ADM78654.1 hypothetical protein, partial [Picea sitchensis] >ADM78655.1 hypothetical protein, partial [Picea sitchensis] >ADM78656.1 hypothetical protein, partial [Picea sitchensis] >ADM78657.1 hypothetical protein, partial [Picea sitchensis] >ADM78658.1 hypothetical protein, partial [Pi…	0.184241	-2.44033	1.29791e-06	0.000186448	yes	down	11.07	9.98	4.66	2.34	1.53	1.19	8.57	1.68667
transcript_62722	uncharacterized protein LOC8285563 [Ricinus communis] >EEF49831.1 conserved hypothetical protein [Ricinus communis]	0.000996423	-9.97095	1.1845e-30	3.93915e-27	yes	down	74.94	66.91	61.69	0	0.18	0.08	67.8467	0.0866667
transcript_62115	unknown [Picea sitchensis]	0.00305457	-8.35481	2.1947e-05	0.00213619	yes	down	59.86	117.82	0.21	0	0.5	0.08	59.2967	0.193333
transcript_61751	unknown [Picea sitchensis]	0.0612704	-4.02867	0.000235337	0.0148837	yes	down	90.23	4.15	89.37	2.88	5.89	3.89	61.25	4.22
transcript_61306		0.0175877	-5.82929	6.12432e-05	0.00500826	yes	down	0.26	13.1	31.27	0.4	0.29	0.2	14.8767	0.296667
transcript_61119	unknown [Picea sitchensis]	0.424348	-1.23668	6.26346e-05	0.00509075	yes	down	79.16	69.69	59.75	35.21	22.8	37.82	69.5333	31.9433
transcript_61028	unknown [Picea sitchensis]	0.0636054	-3.97471	0.000219327	0.0140043	yes	down	0.83	10.84	11.34	0.63	0.35	0.69	7.67	0.556667
transcript_6102	unknown [Picea sitchensis]	0.114381	-3.12809	0.000210998	0.0136251	yes	down	60.15	15.81	73.02	4.36	11.68	3.22	49.66	6.42
transcript_61009	unknown [Picea sitchensis]	0.36609	-1.44973	0.00109098	0.0499503	yes	down	11.74	11.5	11.37	4.17	2.81	6.94	11.5367	4.64
transcript_60867	unknown [Picea sitchensis]	0.295671	-1.75793	0.000802028	0.0394455	yes	down	2.64	6.29	5.01	1.47	1.72	1.33	4.64667	1.50667
transcript_60546	unknown [Picea sitchensis]	0.00129227	-9.59588	2.82843e-07	4.86527e-05	yes	down	37.73	61.27	1.14	0	0.14	0	33.38	0.0466667
transcript_60342	Myb family transcription factor PHL3 [Pinus taeda]	0.0147607	-6.0821	0.000156324	0.0109966	yes	down	5.7	0.53	2.25	0	0	0.13	2.82667	0.0433333
transcript_6004	unknown [Picea sitchensis]	0.00015634	-12.643	0.000239213	0.015081	yes	down	0	94.72	89.63	0	0	0	61.45	0
transcript_59812	unknown [Picea sitchensis]	0.000613529	-10.6706	1.62668e-15	1.32481e-12	yes	down	29.25	12.69	13.76	0	0	0	18.5667	0
transcript_59524	unknown [Picea sitchensis]	0.0357901	-4.8043	6.20059e-05	0.00504994	yes	down	1.11	1.59	2.21	0	0	0.22	1.63667	0.0733333
transcript_59476	unknown [Picea sitchensis]	0.0473686	-4.39993	7.01013e-12	3.29122e-09	yes	down	6.65	14.74	14.94	0.96	0.5	0.47	12.11	0.643333
transcript_59389	fruit protein pKIWI502-like protein [Trifolium pratense]	0.0677755	-3.88309	0.000681235	0.0345001	yes	down	10.09	28.04	46.26	0.64	0.55	5.36	28.13	2.18333
transcript_59346	unknown [Picea sitchensis]	0.024451	-5.35396	8.57279e-05	0.00665592	yes	down	0.41	46.09	27.09	0.53	0.61	0.89	24.53	0.676667
transcript_59253	ribonuclease J isoform X1 [Cinnamomum micranthum f. kanehirae]	0.428988	-1.22099	0.000179967	0.0120705	yes	down	10.83	6.79	9.23	4.62	3.77	4.18	8.95	4.19
transcript_5903	polyubiquitin [Setaria italica]	0.340362	-1.55486	0.00039114	0.0223949	yes	down	187.92	139.07	284.54	75.34	87.84	69.89	203.843	77.69
transcript_58898		0.430011	-1.21756	1.23409e-06	0.000181339	yes	down	23.4	22.15	15.29	8.31	11.54	8.5	20.28	9.45
transcript_58607	unknown [Picea sitchensis]	0.103254	-3.27572	5.75321e-08	1.15323e-05	yes	down	3.51	4.62	5.16	0.24	0.39	0.88	4.43	0.503333
transcript_58202	unknown [Picea sitchensis] >ABK23557.1 unknown [Picea sitchensis] >ACN40280.1 unknown [Picea sitchensis] >ACN40473.1 unknown [Picea sitchensis]	0.453673	-1.14027	9.48152e-05	0.0072186	yes	down	16.82	17.6	14.56	8.47	5.97	9.73	16.3267	8.05667
transcript_58105	unknown [Picea sitchensis]	0.0529006	-4.24057	0.000162277	0.0112236	yes	down	59.87	8.4	2.97	0.95	1.03	1.9	23.7467	1.29333
transcript_57903		0.414321	-1.27118	0.000716048	0.0359891	yes	down	8.17	7.91	7.58	2.45	5.25	3.1	7.88667	3.6
transcript_5779	unknown [Picea sitchensis]	0.00860848	-6.86003	0.000129989	0.00939759	yes	down	16.94	0.39	50.05	0.17	0.51	0	22.46	0.226667
transcript_57573	unknown [Picea sitchensis]	0.0034027	-8.19911	5.46369e-05	0.00458066	yes	down	52.19	0	106.81	0.26	0.23	0.1	53	0.196667
transcript_57435	unknown [Picea sitchensis]	0.00665636	-7.23105	0.000418479	0.0235736	yes	down	0.17	15.77	16.05	0	0.28	0	10.6633	0.0933333
transcript_57388	hypothetical protein CARUB_v10001095mg, partial [Capsella rubella]	0.0627263	-3.99479	1.82313e-07	3.24803e-05	yes	down	4.11	8.95	2.32	0.19	0.5	0.37	5.12667	0.353333
transcript_5738	unknown [Picea sitchensis]	0.157751	-2.66428	2.84267e-06	0.000360134	yes	down	4.28	3.95	6.6	0.45	0.88	1.27	4.94333	0.866667
transcript_57350	unknown [Picea sitchensis]	0.100861	-3.30956	0.000106989	0.00800343	yes	down	5.36	31.93	6.09	1.56	1.42	1.75	14.46	1.57667
transcript_57184	unknown [Medicago truncatula]	0.468391	-1.09421	8.56467e-05	0.00665592	yes	down	14.3	14.89	13.55	6.02	6.44	9.45	14.2467	7.30333
transcript_57067	RecName: Full=Chalcone synthase 7;	0.174054	-2.52239	0.000958719	0.045493	yes	down	0.96	0.85	1.96	0.31	0.25	0.18	1.25667	0.246667
transcript_56304	unknown [Picea sitchensis]	0.39714	-1.33228	0.00024448	0.0153645	yes	down	5.32	7.5	4.68	2.85	1.94	2.79	5.83333	2.52667
transcript_56105	unknown [Picea sitchensis]	0.0271291	-5.20401	0.000263319	0.016368	yes	down	0.55	2.24	1.11	0	0.13	0	1.3	0.0433333
transcript_55841	unknown [Picea sitchensis]	0.0234202	-5.4161	8.34923e-06	0.000930706	yes	down	188.33	6.83	228.54	6.02	1.85	3.09	141.233	3.65333
transcript_55628		0.264238	-1.92009	9.16365e-05	0.00703257	yes	down	8.65	4.41	8.08	2.27	2.47	1.36	7.04667	2.03333
transcript_55558	phospholipase D alpha 1 [Amborella trichopoda] >ERN03744.1 hypothetical protein AMTR_s00078p00051300 [Amborella trichopoda]	0.0177809	-5.81353	0.00015767	0.0110389	yes	down	31.13	1.17	25.67	0	0.66	0.5	19.3233	0.386667
transcript_55529	unknown [Picea sitchensis]	0.00810523	-6.94693	1.51652e-08	3.56033e-06	yes	down	7.82	30.71	29.87	0	0.09	0.52	22.8	0.203333
transcript_54701	uncharacterized protein LOC18438027 [Amborella trichopoda] >ERN09840.1 hypothetical protein AMTR_s00013p00055400 [Amborella trichopoda]	0.0248269	-5.33195	7.60505e-08	1.48481e-05	yes	down	2.93	2.4	4.79	0.04	0	0.2	3.37333	0.08
transcript_54454	cinnamoyl-CoA reductase [Ginkgo biloba]	0.248622	-2.00797	0.00058415	0.0305928	yes	down	11.91	18.59	26.69	6.99	5.79	3.15	19.0633	5.31
transcript_54374	unknown [Picea sitchensis] >ACN40004.1 unknown [Picea sitchensis] >ACN40440.1 unknown [Picea sitchensis]	0.0292312	-5.09635	0.000333434	0.0196549	yes	down	5.18	0.33	4.92	0.1	0.2	0	3.47667	0.1
transcript_53807	BSU5 [Pinus tabuliformis]	0.0195536	-5.67642	0.000160166	0.0111548	yes	down	10.4	11.27	0.35	0.23	0.23	0	7.34	0.153333
transcript_53482	unknown [Picea sitchensis]	0.00963472	-6.69754	0.000281356	0.017116	yes	down	3.85	0.14	1.72	0.08	0	0	1.90333	0.0266667
transcript_52698	unknown [Picea sitchensis]	0.197889	-2.33724	1.23598e-06	0.000181339	yes	down	6.06	3.36	6.24	0.87	1.07	1.45	5.22	1.13
transcript_52694	unknown [Picea sitchensis]	0.00161601	-9.27335	1.95623e-05	0.00194198	yes	down	21.77	222.59	0.08	0	0.18	0.29	81.48	0.156667
transcript_52327	unknown [Picea sitchensis]	0.232595	-2.10411	6.73561e-05	0.00542134	yes	down	9.65	6.59	16.44	2.78	3.01	2.75	10.8933	2.84667
transcript_51920	unknown [Picea sitchensis] >ABK24134.1 unknown [Picea sitchensis] >ACN39753.1 unknown [Picea sitchensis]	0.00213382	-8.87235	0.000982834	0.0462523	yes	down	22.92	23.9	0	0	0.12	0	15.6067	0.04
transcript_51638	unknown [Picea sitchensis]	0.0333456	-4.90636	3.03241e-06	0.000380548	yes	down	3.93	7.25	3.19	0.08	0.41	0	4.79	0.163333
transcript_51437	unknown [Picea sitchensis]	0.000222496	-12.1339	0.000353416	0.0206497	yes	down	0	63.62	49.78	0	0	0	37.8	0
transcript_51382	cytosolic serine hydroxymethyltransferase [Pinus pinaster]	0.0131563	-6.2481	0.000661654	0.0337224	yes	down	0.16	0.7	1.05	0	0	0	0.636667	0
transcript_50904	unknown [Picea sitchensis]	0.20984	-2.25264	1.92325e-06	0.000260486	yes	down	28.85	31.22	20	2.96	8.39	7.01	26.69	6.12
transcript_50845	unknown [Picea sitchensis]	0.485069	-1.04374	0.000200476	0.0130512	yes	down	10.36	9.37	5.7	4.47	4.42	4.37	8.47667	4.42
transcript_50538	unknown [Picea sitchensis]	0.429615	-1.21888	1.90749e-05	0.00190783	yes	down	7.4	5.92	4.46	2.62	3.28	2.42	5.92667	2.77333
transcript_50189	hypothetical protein C4D60_Mb04t37420 [Musa balbisiana]	0.47382	-1.07759	2.45598e-06	0.000318216	yes	down	25.21	26.7	23.64	10.54	16.11	12.68	25.1833	13.11
transcript_5002	unknown [Picea sitchensis]	0.00413373	-7.91834	2.58776e-10	9.38814e-08	yes	down	2.66	2.07	2.05	0	0	0	2.26	0
transcript_49887	unknown [Picea sitchensis]	0.292312	-1.77442	0.00105354	0.0487181	yes	down	2.32	5.7	3.41	1.29	1.53	0.89	3.81	1.23667
transcript_49308	unknown [Picea sitchensis]	0.21605	-2.21056	5.68937e-05	0.00473011	yes	down	2.43	5.37	3.11	0.74	1.26	0.62	3.63667	0.873333
transcript_49277	chromatin remodeling protein EBS [Amborella trichopoda] >ERM95501.1 hypothetical protein AMTR_s00151p00046880 [Amborella trichopoda]	0.399846	-1.32248	0.000645048	0.0330873	yes	down	11.51	13.03	12.15	5.27	3.51	7.29	12.23	5.35667
transcript_49203	unknown [Picea sitchensis]	0.168697	-2.5675	0.000746081	0.0372639	yes	down	18.29	24.79	21.52	1.31	2.61	8.16	21.5333	4.02667
transcript_49108	unknown [Picea sitchensis]	0.0514803	-4.27984	5.79569e-05	0.0048085	yes	down	10.7	0.76	11.3	0.29	0.57	0.44	7.58667	0.433333
transcript_49010	unknown [Picea sitchensis]	0.257896	-1.95514	0.000821018	0.0402511	yes	down	22.64	26.21	12.92	4.39	3.1	9.7	20.59	5.73
transcript_48851	tRNA-dihydrouridine20/20a synthase-like protein isoform X1 [Cinnamomum micranthum f. kanehirae]	0.00862347	-6.85752	1.65563e-07	2.96283e-05	yes	down	2.13	2.5	5.21	0	0.08	0	3.28	0.0266667
transcript_48598	unknown [Picea sitchensis]	0.00109363	-9.83666	6.58284e-05	0.00531785	yes	down	54.82	0	97.05	0.05	0	0.14	50.6233	0.0633333
transcript_48395	protein EXECUTER 2, chloroplastic [Elaeis guineensis]	0.00116127	-9.75008	1.46047e-05	0.00149443	yes	down	0.13	7.97	11.51	0	0	0	6.53667	0
transcript_47995	unknown [Picea sitchensis]	0.0325894	-4.93945	2.456e-07	4.26137e-05	yes	down	16.25	11.41	42.22	0.23	1.75	0.62	23.2933	0.866667
transcript_47850	unknown [Picea sitchensis]	0.45862	-1.12463	1.27491e-06	0.000184339	yes	down	8.33	8.28	6.69	3.02	4.48	4.19	7.76667	3.89667
transcript_47661	unknown [Picea sitchensis]	0.274305	-1.86615	0.000775217	0.0383353	yes	down	5.54	17.62	11.23	3.48	3.41	3.55	11.4633	3.48
transcript_47516	uncharacterized protein LOC107613969 isoform X2 [Arachis ipaensis] >XP_025673109.1 uncharacterized protein LOC112772388 isoform X2 [Arachis hypogaea]	0.0180368	-5.79292	0.00106423	0.0490421	yes	down	0.09	34.88	8.75	0.05	0.1	0.75	14.5733	0.3
transcript_47477	unknown [Picea sitchensis]	0.00628989	-7.31275	2.81979e-06	0.000359519	yes	down	0.14	23.43	21.89	0.1	0.16	0.1	15.1533	0.12
transcript_4732	ribose-phosphate pyrophosphokinase 4 [Amborella trichopoda] >ERN20244.1 hypothetical protein AMTR_s00066p00155410 [Amborella trichopoda]	0.00647955	-7.26989	1.7312e-09	5.07993e-07	yes	down	18	15.15	12.32	0	0	0.3	15.1567	0.1
transcript_47260	uncharacterized protein LOC107613969 isoform X2 [Arachis ipaensis] >XP_025673109.1 uncharacterized protein LOC112772388 isoform X2 [Arachis hypogaea]	0.000470408	-11.0538	1.66558e-06	0.000232028	yes	down	0.14	55.41	111.12	0	0.1	0	55.5567	0.0333333
transcript_46659	protein ULTRAPETALA 1-like [Hevea brasiliensis]	0.383823	-1.38149	0.00105483	0.0487213	yes	down	2.31	1.72	1.45	0.88	0.53	0.87	1.82667	0.76
transcript_4650	unknown [Picea sitchensis]	0.428297	-1.22332	3.04066e-09	8.66739e-07	yes	down	27.8	20.65	21.66	10.73	12.01	10.01	23.37	10.9167
transcript_46178	unknown [Picea sitchensis]	0.468622	-1.0935	1.54407e-05	0.00157192	yes	down	25.04	16.66	17.61	10.8	9.1	10.23	19.77	10.0433
transcript_4580	LOW QUALITY PROTEIN: MLO protein homolog 1-like [Amborella trichopoda]	0.448935	-1.15542	8.7953e-05	0.00680221	yes	down	10.64	11.28	6.98	3.91	4.4	5.74	9.63333	4.68333
transcript_4563	RecName: Full=Glutamine synthetase cytosolic isozyme;	0.306652	-1.70532	2.76335e-78	1.10277e-73	yes	down	2210.23	2016.84	1939.52	657.53	720.04	690.3	2055.53	689.29
transcript_45283	hypothetical protein AMTR_s00005p00262560 [Amborella trichopoda]	0.00332907	-8.23067	5.44921e-08	1.1095e-05	yes	down	1.72	1.15	3.58	0	0	0	2.15	0
transcript_45167	jacalin-related lectin 3-like isoform X1 [Citrus sinensis]	0.0116988	-6.41749	3.00913e-07	5.13185e-05	yes	down	10.39	6.74	32.05	0.26	0.39	0	16.3933	0.216667
transcript_45027	unknown [Picea sitchensis] >ABK24676.1 unknown [Picea sitchensis] >ACN39883.1 unknown [Picea sitchensis]	0.446611	-1.16291	0.000184589	0.0122932	yes	down	6.49	6.82	7.86	2.63	3.98	3.86	7.05667	3.49
transcript_44743	unknown [Picea sitchensis]	0.0158214	-5.98198	0.000107155	0.00800343	yes	down	0.28	0.73	0.35	0	0	0	0.453333	0
transcript_44712	uncharacterized protein LOC102622267 [Citrus sinensis]	0.228663	-2.12871	0.000173128	0.0117301	yes	down	1.45	1.19	1.79	0.16	0.52	0.43	1.47667	0.37
transcript_44667	unknown [Picea sitchensis]	0.252714	-1.98442	3.27932e-06	0.000403913	yes	down	27.19	26.7	20.54	3.98	10.33	6.34	24.81	6.88333
transcript_44220	unknown [Picea sitchensis]	0.356399	-1.48843	3.47218e-05	0.00317081	yes	down	15.83	13.97	9.65	6.52	4.84	3.72	13.15	5.02667
transcript_44060	unknown [Picea sitchensis]	0.0765143	-3.70813	0.000184827	0.0122932	yes	down	1.78	1.2	5.78	0.41	0.07	0.3	2.92	0.26
transcript_43887	unknown [Picea sitchensis]	0.0236108	-5.40441	0.000217001	0.0139387	yes	down	0.13	9.14	5.2	0.13	0.21	0.06	4.82333	0.133333
transcript_42829	unknown [Picea sitchensis]	0.482099	-1.0526	1.22013e-06	0.00018034	yes	down	45.66	61.44	44.4	26.07	27.21	26.53	50.5	26.6033
transcript_42804	unknown [Picea sitchensis]	0.440119	-1.18403	5.90999e-06	0.00068561	yes	down	7.86	7.08	6.04	3.38	2.69	4.01	6.99333	3.36
transcript_42761	glyoxysomal processing protease, glyoxysomal isoform X1 [Amborella trichopoda] >ERN19709.1 hypothetical protein AMTR_s00062p00198710 [Amborella trichopoda]	0.0123464	-6.33977	4.12e-05	0.00367814	yes	down	0.54	0.28	0.82	0	0	0	0.546667	0
transcript_4269	PREDICTED: galactinol synthase 1-like [Nelumbo nucifera]	0.0131529	-6.24848	2.77678e-06	0.00035517	yes	down	0.78	40.82	62.23	0.44	0.46	0.67	34.61	0.523333
transcript_42611		0.000104373	-13.226	0.000166876	0.0114425	yes	down	0	62.79	123.12	0	0	0	61.97	0
transcript_42100	unknown [Picea sitchensis]	0.124386	-3.00711	8.57874e-18	9.50977e-15	yes	down	13.96	8.77	12.36	1.67	1.33	1.75	11.6967	1.58333
transcript_41075	unknown [Picea sitchensis]	0.140273	-2.83369	1.54843e-07	2.79607e-05	yes	down	2.26	1.2	1.46	0.24	0.32	0.19	1.64	0.25
transcript_40934	unknown [Picea sitchensis]	0.157746	-2.66433	3.96875e-05	0.00355912	yes	down	6.78	2.15	6.53	1.13	0.87	0.64	5.15333	0.88
transcript_40868	putative dual specificity protein phosphatase DSP8 [Cinnamomum micranthum f. kanehirae]	0.405417	-1.30252	0.000479159	0.0262744	yes	down	13.01	7.17	5.86	3.39	4.18	3.77	8.68	3.78
transcript_40386	unknown [Picea sitchensis]	0.123127	-3.02179	5.52584e-12	2.62524e-09	yes	down	10.4	8.55	6.2	0.63	1.63	1.09	8.38333	1.11667
transcript_39920	unknown [Picea sitchensis]	0.0275992	-5.17923	3.35977e-05	0.00307519	yes	down	21.91	0.9	39.57	0.34	0.62	1.01	20.7933	0.656667
transcript_39601	protein CHROMATIN REMODELING 19 [Amborella trichopoda] >XP_011627488.1 protein CHROMATIN REMODELING 19 [Amborella trichopoda] >ERN17041.1 hypothetical protein AMTR_s00044p00033620 [Amborella trichopoda]	0.00323365	-8.27262	6.75172e-05	0.00542134	yes	down	0.12	2.39	3.13	0	0	0	1.88	0
transcript_39187	unknown [Picea sitchensis]	0.256227	-1.9645	0.000213792	0.0137832	yes	down	7.98	7.86	6.5	2.4	0.89	2.9	7.44667	2.06333
transcript_3914	unknown [Picea sitchensis]	0.0019304	-9.01688	2.02205e-05	0.00199737	yes	down	364.57	156.75	0	0.57	0.27	0.17	173.773	0.336667
transcript_39119	Protein kinase domain [Macleaya cordata]	0.0584965	-4.09551	0.000385979	0.022163	yes	down	0.23	4.28	3.87	0.1	0.26	0.19	2.79333	0.183333
transcript_38834	UPF0481 protein At3g47200 [Capsella rubella] >EOA25937.1 hypothetical protein CARUB_v10019318mg [Capsella rubella]	0.000561452	-10.7985	0.0009941	0.0466846	yes	down	0	14.15	17.63	0	0	0	10.5933	0
transcript_38829	extracellular calcium sensing receptor [Pinus massoniana]	0.0617456	-4.01752	0.000258572	0.0161232	yes	down	24.45	1.23	31.16	1.34	1.37	1.25	18.9467	1.32
transcript_38566	hypothetical protein CDL12_29698 [Handroanthus impetiginosus]	0.3613	-1.46873	0.000369252	0.0213561	yes	down	4.28	3.03	2.99	1.56	0.81	1.63	3.43333	1.33333
transcript_37973	unknown [Picea sitchensis]	0.0171521	-5.86547	4.68938e-05	0.00405606	yes	down	21.7	22.98	0.19	0.23	0.48	0.11	14.9567	0.273333
transcript_37967	unknown [Picea sitchensis]	0.102817	-3.28185	0.000272771	0.0167211	yes	down	0.96	4.46	7.71	0.44	0.44	0.66	4.37667	0.513333
transcript_37277	ATP-dependent zinc metalloprotease FTSH 11, chloroplastic/mitochondrial-like [Populus alba]	0.209081	-2.25787	0.000214844	0.0138287	yes	down	44.4	12.58	41.46	6.05	8.81	7.96	32.8133	7.60667
transcript_37054	unknown [Picea sitchensis]	0.00956046	-6.7087	0.000637668	0.0328354	yes	down	10.77	11.3	0.24	0.21	0	0	7.43667	0.07
transcript_36931	FKBP-type peptidyl-prolyl cis-trans isomerase [Handroanthus impetiginosus]	0.415829	-1.26594	3.63227e-05	0.00328692	yes	down	4.4	5.09	5.47	1.8	2.46	2.61	4.98667	2.29
transcript_36846		0.00595456	-7.39179	2.48091e-05	0.00235567	yes	down	1.59	86.25	103.16	0	0.56	0.77	63.6667	0.443333
transcript_36002	unknown [Picea sitchensis]	0.00114017	-9.77654	1.3441e-05	0.00140416	yes	down	7.05	0.09	7.78	0	0	0	4.97333	0
transcript_35851	lysM domain receptor-like kinase 3 isoform X1 [Camellia sinensis]	0.43457	-1.20234	6.03337e-05	0.00497466	yes	down	5.44	3.91	4.29	2.13	2.6	1.72	4.54667	2.15
transcript_35651	E3 ubiquitin-protein ligase RFI2 [Elaeis guineensis]	0.0245019	-5.35096	1.33704e-17	1.40414e-14	yes	down	3.56	3.55	4.3	0.16	0.05	0.06	3.80333	0.09
transcript_355	PREDICTED: 2-oxoglutarate dehydrogenase, mitochondrial [Eucalyptus grandis] >KCW63729.1 hypothetical protein EUGRSUZ_G01375 [Eucalyptus grandis]	0.00657936	-7.24784	4.1723e-06	0.000503033	yes	down	0.2	8.11	5.67	0.03	0	0.06	4.66	0.03
transcript_35473	unknown [Picea sitchensis]	0.0933711	-3.42088	3.12741e-09	8.78914e-07	yes	down	3.83	3.13	2.42	0.21	0.58	0.18	3.12667	0.323333
transcript_35184	unknown [Picea sitchensis] >ACN40513.1 unknown [Picea sitchensis]	0.00291754	-8.42103	3.95049e-09	1.07981e-06	yes	down	291.01	2.12	172.96	0.34	0.92	0.22	155.363	0.493333
transcript_34930	unknown [Picea sitchensis]	0.093978	-3.41153	0.000951701	0.0453216	yes	down	23.81	7.7	24.52	0.77	4.68	0.5	18.6767	1.98333
transcript_34844	unknown [Picea sitchensis]	0.394217	-1.34294	0.000559428	0.0296482	yes	down	10.68	16.5	11.91	6.18	3.91	6.71	13.03	5.6
transcript_34587	unknown [Picea sitchensis]	0.124297	-3.00814	0.00103862	0.0482515	yes	down	4.67	0.66	4.98	0.45	0.7	0.3	3.43667	0.483333
transcript_34035	putative DEAD/DEAH box helicase [Callitropsis vietnamensis]	0.320903	-1.63979	6.34439e-08	1.25963e-05	yes	down	8.6	7.18	9.73	3.13	2.65	3.18	8.50333	2.98667
transcript_33726	putative UPF0481 protein [Cinnamomum micranthum f. kanehirae]	0.0112789	-6.47023	0.000955522	0.0454494	yes	down	38.84	12.2	0	0.29	0.23	0.06	17.0133	0.193333
transcript_33355	Heat shock cognate 70 kDa protein [Vitis vinifera]	0.000260147	-11.9084	9.28663e-05	0.00711327	yes	down	165.03	0	178.91	0.08	0	0	114.647	0.0266667
transcript_33078	Pentatricopeptide repeat-containing protein [Actinidia chinensis var. chinensis]	0.0517809	-4.27144	8.98232e-06	0.000990214	yes	down	2.27	6.19	1.55	0.05	0.1	0.4	3.33667	0.183333
transcript_32850	pre-mRNA-processing factor 17 [Amborella trichopoda] >XP_011626063.1 pre-mRNA-processing factor 17 [Amborella trichopoda] >XP_020527425.1 pre-mRNA-processing factor 17 [Amborella trichopoda] >XP_020527426.1 pre-mRNA-processing factor 17 [Amborella trichopoda] >ERN13332.1 hypothetical protein AMTR_s00041p00102550 [Amborella trichopoda]	0.215139	-2.21666	0.000957629	0.045493	yes	down	0.66	0.63	1.07	0.2	0.27	0.1	0.786667	0.19
transcript_32847	hypothetical protein Csa_6G176930 [Cucumis sativus]	0.00405055	-7.94767	0.000509004	0.0276365	yes	down	0	18.88	9.29	0.05	0.07	0	9.39	0.04
transcript_32804	Exostosin-like [Macleaya cordata]	0.487211	-1.03738	3.8939e-07	6.47475e-05	yes	down	19.72	16.67	19.82	9.78	10.11	10.17	18.7367	10.02
transcript_32579	unknown [Picea sitchensis]	0.32262	-1.63209	3.23991e-08	7.10412e-06	yes	down	2.97	2.89	2.86	0.86	0.95	1.28	2.90667	1.03
transcript_32444	unknown [Picea sitchensis]	0.051654	-4.27498	0.000179839	0.0120705	yes	down	15.82	0.7	6.63	0.16	0.51	0.63	7.71667	0.433333
transcript_32236	6-phosphofructo-2-kinase/fructose-2,6-bisphosphatase-like isoform X3 [Durio zibethinus]	0.383594	-1.38235	2.61224e-05	0.00246446	yes	down	90.77	71.79	89.03	44.62	30.79	29.93	83.8633	35.1133
transcript_3172	unknown [Picea sitchensis]	0.0997687	-3.32527	0.000781734	0.0386097	yes	down	1.31	12.3	16.07	0.75	1.22	1.45	9.89333	1.14
transcript_31694	unknown [Picea sitchensis]	0.000994496	-9.97375	7.85468e-14	5.22428e-11	yes	down	16.62	8.01	6.1	0	0.04	0	10.2433	0.0133333
transcript_31670	unknown [Picea sitchensis]	0.0976984	-3.35552	1.40244e-07	2.59361e-05	yes	down	7.61	6.32	18.16	1.12	1.01	1.42	10.6967	1.18333
transcript_31637	PREDICTED: regulator of nonsense transcripts UPF3 isoform X1 [Nelumbo nucifera]	0.00531488	-7.55575	5.31065e-05	0.00447114	yes	down	0.39	0.3	2.01	0	0	0	0.9	0
transcript_30936	Acyl-CoA oxidase [Macleaya cordata]	0.0727326	-3.78125	0.00050032	0.027202	yes	down	1.48	23.3	22.23	1.86	0.67	1.3	15.67	1.27667
transcript_30894	heat shock protein 81-3 [Arabidopsis lyrata subsp. lyrata]	0.00978077	-6.67584	8.29627e-05	0.00646639	yes	down	3.52	0.12	11.57	0	0.08	0.08	5.07	0.0533333
transcript_30711	beta-fructofuranosidase, insoluble isoenzyme CWINV1 isoform X2 [Amborella trichopoda]	0.0974219	-3.35961	0.000225928	0.0143656	yes	down	1.71	2.2	3.2	0.42	0.34	0.04	2.37	0.266667
transcript_30104	GTP-binding protein TypA/BipA [Ananas comosus]	0.235047	-2.08898	1.27026e-06	0.000184336	yes	down	1.02	0.97	0.93	0.23	0.21	0.31	0.973333	0.25
transcript_29828	phosphomethylpyrimidine synthase, chloroplastic isoform X1 [Chenopodium quinoa] >XP_021720725.1 phosphomethylpyrimidine synthase, chloroplastic isoform X1 [Chenopodium quinoa] >XP_021720726.1 phosphomethylpyrimidine synthase, chloroplastic isoform X1 [Chenopodium quinoa] >XP_021720727.1 phosphomethylpyrimidine synthase, chloroplastic isoform X2 [Chenopodium quinoa]	0.00561328	-7.47694	4.72813e-07	7.63909e-05	yes	down	0.96	0.39	1.18	0	0	0	0.843333	0
transcript_29117	unknown [Picea sitchensis]	0.0227504	-5.45796	0.000479308	0.0262744	yes	down	6.41	0.62	0.26	0.1	0.08	0	2.43	0.06
transcript_29045	unknown [Picea sitchensis]	0.277813	-1.84782	6.96078e-11	2.83453e-08	yes	down	44.81	41.92	27.8	13.62	10.24	10.37	38.1767	11.41
transcript_28792	unknown [Picea sitchensis]	0.00837933	-6.89895	2.13014e-09	6.20491e-07	yes	down	17.79	6.46	3.78	0.06	0.2	0	9.34333	0.0866667
transcript_28779	uncharacterized protein LOC101511976 [Cicer arietinum]	0.0709324	-3.81741	0.00040208	0.0228899	yes	down	7.12	116.89	112.81	2.99	8.01	8.33	78.94	6.44333
transcript_28483	unknown [Picea sitchensis]	0.357939	-1.48221	0.000419407	0.0235736	yes	down	1.24	1.22	1.49	0.54	0.37	0.64	1.31667	0.516667
transcript_28456	Epsin domain [Macleaya cordata]	0.318132	-1.6523	0.00100935	0.0471112	yes	down	2.61	3.47	4.46	0.71	1.6	1.47	3.51333	1.26
transcript_28354	protein transport protein Sec24A [Amborella trichopoda] >ERN16552.1 hypothetical protein AMTR_s00031p00165880 [Amborella trichopoda]	0.35135	-1.50902	0.000388438	0.0222721	yes	down	8.82	10.06	6.2	1.79	4.31	3.54	8.36	3.21333
transcript_27821	uncharacterized protein LOC18439984 isoform X1 [Amborella trichopoda] >XP_020526292.1 uncharacterized protein LOC18439984 isoform X1 [Amborella trichopoda] >ERN11782.1 hypothetical protein AMTR_s00022p00249930 [Amborella trichopoda]	0.317996	-1.65292	0.000447717	0.0250239	yes	down	11.16	9.58	5.88	1.61	4.17	3.43	8.87333	3.07
transcript_27777	unknown [Picea sitchensis]	0.246734	-2.01897	0.000127288	0.00923576	yes	down	16.17	6.44	6.98	2.66	3.39	1.75	9.86333	2.6
transcript_27063	unknown [Picea sitchensis]	0.417388	-1.26054	1.22855e-05	0.00129703	yes	down	14.6	15.7	13.17	7.06	7.91	4.83	14.49	6.6
transcript_27010	PREDICTED: putative leucine--tRNA ligase, mitochondrial [Populus euphratica] >XP_011002587.1 PREDICTED: putative leucine--tRNA ligase, mitochondrial [Populus euphratica]	0.00123099	-9.66597	1.55365e-09	4.62699e-07	yes	down	7.01	3.07	1	0	0	0	3.69333	0
transcript_26590	hypothetical protein GOBAR_AA34303 [Gossypium barbadense]	0.104071	-3.26435	0.000851938	0.0415627	yes	down	8.33	0.74	1.84	0.37	0.56	0.27	3.63667	0.4
transcript_25755	unknown [Picea sitchensis]	0.161056	-2.63436	2.30981e-06	0.000304406	yes	down	20.31	21.09	28.51	6.57	3.29	2.47	23.3033	4.11
transcript_24345	unknown [Picea sitchensis]	0.445665	-1.16597	0.000873311	0.0423981	yes	down	5.98	5.63	2.79	2.04	2.44	2.43	4.8	2.30333
transcript_24140	elongation factor 2 isoform X2 [Arachis duranensis] >XP_025618142.1 elongation factor 2 isoform X2 [Arachis hypogaea] >RYR40288.1 hypothetical protein Ahy_A09g046013 [Arachis hypogaea]	0.0225998	-5.46755	7.9694e-06	0.000895873	yes	down	2.55	73.02	62.44	1.47	0.39	1.64	46.0033	1.16667
transcript_23052	unknown [Picea sitchensis]	0.324061	-1.62566	0.000537386	0.0287473	yes	down	1.72	1.72	1.01	0.54	0.3	0.71	1.48333	0.516667
transcript_22786	chaperone protein ClpB3, chloroplastic-like [Papaver somniferum] >RZC58539.1 hypothetical protein C5167_005844 [Papaver somniferum]	0.00237856	-8.7157	1.70099e-06	0.000234883	yes	down	0.23	2.89	1.29	0	0	0	1.47	0
transcript_22676	protein CHROMATIN REMODELING 19 [Cinnamomum micranthum f. kanehirae]	0.0214991	-5.53958	0.000123343	0.00903165	yes	down	0.06	7.62	5.37	0.12	0.12	0.06	4.35	0.1
transcript_22575	putative S-adenosyl methionine decarboxylase [Pinus sylvestris]	0.033938	-4.88096	1.67017e-20	3.17388e-17	yes	down	16.69	12.62	10.31	0.34	0.85	0.28	13.2067	0.49
transcript_2234	Ribose-phosphate diphosphokinase [Macleaya cordata]	0.00766975	-7.0266	0.000656854	0.0335635	yes	down	23.63	0.29	15.1	0	0.33	0	13.0067	0.11
transcript_22211	PREDICTED: putative leucine--tRNA ligase, mitochondrial [Populus euphratica] >XP_011002587.1 PREDICTED: putative leucine--tRNA ligase, mitochondrial [Populus euphratica]	0.339037	-1.56048	0.000763808	0.037865	yes	down	15.23	9.8	4.91	3.04	4.25	3.54	9.98	3.61
transcript_21043		0.00284537	-8.45717	0.000271833	0.0167045	yes	down	0	15.84	7.94	0.04	0	0.03	7.92667	0.0233333
transcript_20627	flowering time control protein FCA isoform X4 [Amborella trichopoda] >ERN20076.1 hypothetical protein AMTR_s00071p00202370 [Amborella trichopoda]	0.3227	-1.63173	1.47397e-07	2.69824e-05	yes	down	20.62	15.16	20.77	5.63	8.44	6.1	18.85	6.72333
transcript_20310	PREDICTED: probable LRR receptor-like serine/threonine-protein kinase At1g56140 isoform X1 [Juglans regia]	0.12783	-2.9677	2.96478e-05	0.00275531	yes	down	1.56	7.52	5.66	0.71	0.66	0.74	4.91333	0.703333
transcript_20260	unknown [Picea sitchensis]	0.25688	-1.96083	4.24754e-06	0.000510562	yes	down	1.3	1	0.73	0.3	0.35	0.19	1.01	0.28
transcript_20041	unknown [Picea sitchensis]	0.019306	-5.69481	9.16829e-06	0.00100128	yes	down	9.73	0.2	4.2	0.1	0.13	0.05	4.71	0.0933333
transcript_19392		0.00137561	-9.50572	7.62739e-08	1.48481e-05	yes	down	0.06	39.17	58.01	0.01	0.1	0.05	32.4133	0.0533333
transcript_17921	unknown [Picea sitchensis]	0.430041	-1.21745	1.21081e-07	2.27545e-05	yes	down	43.49	40.9	38.35	14.56	20.73	22.65	40.9133	19.3133
transcript_17824	unknown [Picea sitchensis]	0.193943	-2.36629	0.000974041	0.0459967	yes	down	10.25	51.99	21.95	4.54	7.95	5.53	28.0633	6.00667
transcript_17753	SNW/SKI-interacting protein [Amborella trichopoda] >ERN15078.1 hypothetical protein AMTR_s00056p00045910 [Amborella trichopoda]	0.00982865	-6.66879	0.0006669	0.0339464	yes	down	15.54	13.69	0.04	0.24	0.07	0	9.75667	0.103333
transcript_17512	PREDICTED: polyadenylate-binding protein 7-like [Nelumbo nucifera]	0.136634	-2.87161	3.16655e-07	5.34042e-05	yes	down	5.92	3.36	6.54	0.49	1.27	0.62	5.27333	0.793333
transcript_16690	unknown [Picea sitchensis]	0.00256551	-8.60654	1.05001e-16	9.97684e-14	yes	down	68.44	42.44	38.2	0.09	0.31	0	49.6933	0.133333
transcript_16664	PREDICTED: polyadenylate-binding protein 7-like [Nelumbo nucifera]	0.170245	-2.55432	2.8867e-11	1.28e-08	yes	down	11.54	6.56	11.24	1.89	1.62	1.98	9.78	1.83
transcript_16156	unknown [Picea sitchensis] >ABK21354.1 unknown [Picea sitchensis] >ABK21829.1 unknown [Picea sitchensis] >ABK25281.1 unknown [Picea sitchensis] >ABK25360.1 unknown [Picea sitchensis] >ABK25620.1 unknown [Picea sitchensis] >ABK25623.1 unknown [Picea sitchensis] >ABK25627.1 unknown [Picea sitchensis] >ABK25692.1 unknown [Picea sitchensis] >ABK26937.1 unknown [Picea sitchensis] >ACN40622.1 unknown […	0.183809	-2.44372	0.000526253	0.0282654	yes	down	2965.08	1655.88	1977.72	227.08	894.08	225.31	2199.56	448.823
transcript_16148	hypothetical protein CL2309Contig1_03, partial [Pinus radiata] >AFG46384.1 hypothetical protein CL2309Contig1_03, partial [Pinus taeda] >AFG46385.1 hypothetical protein CL2309Contig1_03, partial [Pinus taeda] >AFG46386.1 hypothetical protein CL2309Contig1_03, partial [Pinus taeda] >AFG46387.1 hypothetical protein CL2309Contig1_03, partial [Pinus taeda] >AFG46388.1 hypothetical protein CL2309Conti…	0.00304094	-8.36127	7.34929e-11	2.96251e-08	yes	down	15.39	9.45	12.43	0	0	0	12.4233	0
transcript_15362		0.00564769	-7.46812	0.000201139	0.013073	yes	down	0.34	11.59	29.97	0	0	0.25	13.9667	0.0833333
transcript_13977	60S ribosomal protein L44 [Elaeis guineensis]	0.0736669	-3.76284	0.000456499	0.0254434	yes	down	35.55	1.75	19.92	1.51	2.17	0.92	19.0733	1.53333
transcript_13318	uncharacterized protein LOC100791084 [Glycine max] >XP_028188327.1 succinate dehydrogenase assembly factor 1, mitochondrial [Glycine soja] >ACU19017.1 unknown [Glycine max] >KHN35110.1 Succinate dehydrogenase assembly factor 1 like, mitochondrial [Glycine soja] >KRH27785.1 hypothetical protein GLYMA_11G013800 [Glycine max] >RZB77792.1 Succinate dehydrogenase assembly factor 1, mitochondrial [Glyc…	0.451469	-1.1473	0.000176786	0.0119172	yes	down	14.77	14.54	18.54	7.95	7.25	8.6	15.95	7.93333
transcript_13279	chlorophyll a/b-binding protein [Pinus thunbergii]	0.0796773	-3.64969	1.35062e-08	3.22749e-06	yes	down	17.9	23.09	21.6	0.97	3.6	1.06	20.8633	1.87667
transcript_12671	unknown [Picea sitchensis] >ABK23969.1 unknown [Picea sitchensis]	0.300009	-1.73692	3.87524e-05	0.00349095	yes	down	94.16	49.23	100.09	24.17	26.73	29.98	81.16	26.96
transcript_11822	unknown [Picea sitchensis]	0.466612	-1.0997	5.77961e-08	1.15323e-05	yes	down	29.2	27.61	23.67	11.91	16.79	12.36	26.8267	13.6867
transcript_11756	putative potassium transporter 2 isoform X2 [Cinnamomum micranthum f. kanehirae]	0.455251	-1.13526	0.000539019	0.028796	yes	down	1.13	1.03	0.84	0.57	0.51	0.42	1	0.5
transcript_11454	heat shock protein 90-6, mitochondrial [Amborella trichopoda] >ERN10631.1 hypothetical protein AMTR_s00028p00187760 [Amborella trichopoda]	0.144288	-2.79298	0.000243646	0.0153363	yes	down	6.84	7.55	22.72	1.05	2.69	2.45	12.37	2.06333
transcript_11209	hypothetical protein MIMGU_mgv1a018813mg [Erythranthe guttata]	0.310692	-1.68644	0.000759981	0.0377787	yes	down	5.41	3.9	2.8	1.97	0.91	1.21	4.03667	1.36333
transcript_11082	unknown [Picea sitchensis]	0.00129606	-9.59166	2.11184e-06	0.000282809	yes	down	515.85	0.35	270.77	0.36	0.77	0	262.323	0.376667
transcript_10989	unknown [Picea sitchensis]	0.0558114	-4.1633	0.000169718	0.0115777	yes	down	9.21	2.82	40.95	0.72	1.56	1.26	17.66	1.18
transcript_10859	chlorophyll a/b-binding protein [Pinus thunbergii]	0.000746121	-10.3883	7.61867e-60	1.01346e-55	yes	down	4157.4	1574.43	1077.67	1.98	2.05	1.3	2269.83	1.77667
transcript_10341	indole-3-acetaldehyde oxidase [Amborella trichopoda] >ERM93601.1 hypothetical protein AMTR_s00004p00128030 [Amborella trichopoda]	0.247658	-2.01358	0.000370041	0.0213708	yes	down	1.61	1.63	1.55	0.67	0.31	0.31	1.59667	0.43
transcript_10267	unknown [Picea sitchensis] >ABK26828.1 unknown [Picea sitchensis]	8.93146e-05	-13.4507	0.000121428	0.00890775	yes	down	338.68	136.97	0	0	0	0	158.55	0
transcript_10204	unknown [Picea sitchensis]	0.0460755	-4.43985	4.09116e-08	8.7308e-06	yes	down	8.8	11.97	26.87	1.4	0.72	0.36	15.88	0.826667
transcript_10081	unknown [Picea sitchensis]	0.0647206	-3.94963	0.000515031	0.0279258	yes	down	2.12	10.87	8.27	1.16	0.17	0.19	7.08667	0.506667
