# Supplementary material for: Full-Length Transcriptome Sequencing-Based Analysis of Pinus sylvestris var. mongolica in Response to Sirex noctilio Venom
Source: Insects. 2022 Mar 30;13(4):338. doi: 10.3390/insects13040338 (PMC9029201; doi:10.3390/insects13040338)
Supplement: Supplementary file 1 [file insects-13-00338-s001.zip › Table S4.xlsx]

## Sheet: Sheet1
		Table S4. 21 DEGs significantly enriched in “plant-pathogen interaction” KEGG pathway under S. noctilio venom-specific induction.
Gene id	NR description	swissprot	FC(PI_72h/CK_72)	Log2FC(PI_72h/CK_72)	Pvalue	Padjust	Significant	Regulate	CK1_72h	CK2_72h	CK3_72h	PI1_72H	PI2_72h	PI3_72h	CK_72h	PI_72h
transcript_32871	unknown [Picea sitchensis]	sp|Q940K0|DRL15_ARATH(Probable disease resistance protein At1g61180 OS=Arabidopsis thaliana OX=3702 GN=At1g61180 PE=2 SV=2)	2.23538	1.16052	0.0010036	0.0469525	yes	up	1.36	0.9	0.6	2.25	2.32	2.34	0.953333	2.30333
transcript_69741	unknown [Picea sitchensis]	sp|Q2QY10|CBP_ORYSJ(Calcium-binding protein CBP OS=Oryza sativa subsp. japonica OX=39947 GN=CBP PE=2 SV=1)	15.7494	3.97723	0.0008444	0.0412804	yes	up	0.1	0	0.12	1.32	0.99	1.08	0.0733333	1.13
transcript_30280	heat shock cognate protein 80 [Prosopis alba] >XP_028752853.1 heat shock cognate protein 80 [Prosopis alba] >XP_028752860.1 heat shock cognate protein 80 [Prosopis alba]	sp|A2YWQ1|HSP81_ORYSI(Heat shock protein 81-1 OS=Oryza sativa subsp. indica OX=39946 GN=HSP81-1 PE=2 SV=1)	3.13801	1.64985	0.000630788	0.032523	yes	up	0.46	0.43	0.31	1.75	0.87	1.45	0.4	1.35667
transcript_39119	Protein kinase domain [Macleaya cordata]	sp|Q9FMP5|CDPKH_ARATH(Calcium-dependent protein kinase 17 OS=Arabidopsis thaliana OX=3702 GN=CPK17 PE=2 SV=1)	0.0584965	-4.09551	0.000385979	0.022163	yes	down	0.23	4.28	3.87	0.1	0.26	0.19	2.79333	0.183333
transcript_26489	unknown [Picea sitchensis]	sp|Q9FL28|FLS2_ARATH(LRR receptor-like serine/threonine-protein kinase FLS2 OS=Arabidopsis thaliana OX=3702 GN=FLS2 PE=1 SV=1)	19.3111	4.27136	0.000354361	0.0206747	yes	up	0.11	0	0.03	0.77	0.41	1.7	0.0466667	0.96
transcript_25250	heat shock protein 83-like [Citrus sinensis]	sp|P51819|HSP83_IPONI(Heat shock protein 83 OS=Ipomoea nil OX=35883 GN=HSP83A PE=2 SV=1)	16.2244	4.02009	0.000351808	0.0205859	yes	up	0.94	1.27	0.21	19.15	1.36	20.83	0.806667	13.78
transcript_5926	heat shock protein 83 [Amborella trichopoda] >ERM96210.1 hypothetical protein AMTR_s00001p00118120 [Amborella trichopoda]	sp|P27323|HS901_ARATH(Heat shock protein 90-1 OS=Arabidopsis thaliana OX=3702 GN=HSP90-1 PE=1 SV=3)	7.41998	2.89142	0.000336956	0.0198332	yes	up	1.01	0.51	0.35	4.09	1.84	8.92	0.623333	4.95
transcript_19559	Lipase 2, partial [Pinus tabuliformis]	sp|Q9SU72|EDS1C_ARATH(Protein EDS1 OS=Arabidopsis thaliana OX=3702 GN=EDS1 PE=1 SV=1)	14.1398	3.82169	0.000286409	0.0173441	yes	up	0.08	0.03	0	0.22	0.83	0.53	0.0366667	0.526667
transcript_11454	heat shock protein 90-6, mitochondrial [Amborella trichopoda] >ERN10631.1 hypothetical protein AMTR_s00028p00187760 [Amborella trichopoda]	sp|F4JFN3|HS906_ARATH(Heat shock protein 90-6, mitochondrial OS=Arabidopsis thaliana OX=3702 GN=HSP90-6 PE=1 SV=1)	0.144288	-2.79298	0.000243646	0.0153363	yes	down	6.84	7.55	22.72	1.05	2.69	2.45	12.37	2.06333
transcript_262	putative LRR receptor-like serine/threonine-protein kinase [Prunus yedoensis var. nudiflora]	sp|Q9ZUI0|Y2241_ARATH(Putative leucine-rich repeat receptor-like serine/threonine-protein kinase At2g24130 OS=Arabidopsis thaliana OX=3702 GN=At2g24130 PE=3 SV=1)	5.64787	2.49771	0.000138428	0.00991783	yes	up	0.66	0.65	1.15	6.6	2.22	6.62	0.82	5.14667
transcript_30894	heat shock protein 81-3 [Arabidopsis lyrata subsp. lyrata]	sp|P36181|HSP80_SOLLC(Heat shock cognate protein 80 OS=Solanum lycopersicum OX=4081 GN=HSC80 PE=2 SV=1)	0.00978077	-6.67584	8.29627e-05	0.00646639	yes	down	3.52	0.12	11.57	0	0.08	0.08	5.07	0.0533333
transcript_35851	lysM domain receptor-like kinase 3 isoform X1 [Camellia sinensis]	sp|A0A0P0XII1|CERK1_ORYSJ(Chitin elicitor receptor kinase 1 OS=Oryza sativa subsp. japonica OX=39947 GN=CERK1 PE=1 SV=1)	0.43457	-1.20234	6.03337e-05	0.00497466	yes	down	5.44	3.91	4.29	2.13	2.6	1.72	4.54667	2.15
transcript_52365	unknown [Picea sitchensis]	sp|Q9FL28|FLS2_ARATH(LRR receptor-like serine/threonine-protein kinase FLS2 OS=Arabidopsis thaliana OX=3702 GN=FLS2 PE=1 SV=1)	18.8654	4.23767	5.82538e-05	0.0048231	yes	up	0.25	0	0.16	1.29	4.77	2.28	0.136667	2.78
transcript_58322	unknown [Picea sitchensis] >ABK26696.1 unknown [Picea sitchensis]	sp|Q9SU00|CML2_ARATH(Calmodulin-like protein 2 OS=Arabidopsis thaliana OX=3702 GN=CML2 PE=2 SV=1)	3.39263	1.7624	4.73985e-05	0.00407017	yes	up	5.23	2.85	4.38	15.19	20.46	10.84	4.15333	15.4967
transcript_35906	heat shock protein 83-like [Sesamum indicum]	sp|P51819|HSP83_IPONI(Heat shock protein 83 OS=Ipomoea nil OX=35883 GN=HSP83A PE=2 SV=1)	4.77115	2.25434	2.47122e-05	0.00235368	yes	up	0.52	0.46	0.89	2.7	2.6	4.67	0.623333	3.32333
transcript_39219	unknown [Picea sitchensis]	sp|Q9AWK2|CML11_ORYSJ(Probable calcium-binding protein CML11 OS=Oryza sativa subsp. japonica OX=39947 GN=CML11 PE=2 SV=1)	2.78596	1.47818	1.00785e-05	0.00108411	yes	up	1.53	2.02	2.38	5.45	6.54	6.29	1.97667	6.09333
transcript_34842	lysM domain receptor-like kinase 3 [Hevea brasiliensis]	sp|A0A0P0XII1|CERK1_ORYSJ(Chitin elicitor receptor kinase 1 OS=Oryza sativa subsp. japonica OX=39947 GN=CERK1 PE=1 SV=1)	2.23994	1.16346	6.80407e-06	0.000784769	yes	up	5.42	3.71	3	9.55	9.65	10.12	4.04333	9.77333
transcript_26258	unknown [Picea sitchensis]	sp|Q9LMP6|DRL3_ARATH(Probable disease resistance protein At1g15890 OS=Arabidopsis thaliana OX=3702 GN=At1g15890 PE=3 SV=2)	3.59178	1.8447	2.31125e-06	0.000304406	yes	up	0.74	0.4	0.53	1.64	2.45	2.4	0.556667	2.16333
transcript_64802	unknown [Picea sitchensis]	sp|Q9SRR7|CML3_ARATH(Calmodulin-like protein 3 OS=Arabidopsis thaliana OX=3702 GN=CML3 PE=2 SV=1)	21.0975	4.399	3.95352e-07	6.51955e-05	yes	up	1.34	0.4	0.13	19.49	6.82	15.9	0.623333	14.07
transcript_66692	unknown [Picea sitchensis]	sp|Q41420|CALM3_SOLTU(Putative calmodulin-3 (Fragment) OS=Solanum tuberosum OX=4113 GN=PCM3 PE=5 SV=1)	27.5281	4.78283	2.68474e-08	5.98546e-06	yes	up	0.32	0.29	0	3.87	5.28	9.75	0.203333	6.3
transcript_11085	unknown [Picea sitchensis]	sp|Q9SU00|CML2_ARATH(Calmodulin-like protein 2 OS=Arabidopsis thaliana OX=3702 GN=CML2 PE=2 SV=1)	20.5895	4.36384	1.2643e-15	1.05113e-12	yes	up	2.01	3.06	1.05	42.66	29.65	62.09	2.04	44.8
