# Supplementary material for: Full-Length Transcriptome Sequencing-Based Analysis of Pinus sylvestris var. mongolica in Response to Sirex noctilio Venom
Source: Insects. 2022 Mar 30;13(4):338. doi: 10.3390/insects13040338 (PMC9029201; doi:10.3390/insects13040338)
Supplement: Supplementary file 1 [file insects-13-00338-s001.zip › Table S5.xlsx]

## Sheet: Sheet1
Table S5. 14 DEGs significantly enriched in “Photosynthesis-antenna proteins” KEGG pathway under wounding-specific induction.
GENE_ID	NR description	swissprot	FC(Z_S_89/Z_CK_89)	Log2FC(Z_S_89/Z_CK_89)	Pvalue	Padjust	Significant	Regulate	CK1_72h	CK2_72h	CK3_72h	PW1_72h	PW2_72h	PW3_72h	CK_72h	PW_72h
transcript_8943	CAA43907.1(chlorophyll a/b-binding protein [Pinus thunbergii])	sp|P27518|CB21_GOSHI(Chlorophyll a-b binding protein 151, chloroplastic OS=Gossypium hirsutum OX=3635 GN=CAB-151 PE=2 SV=2)	0.0466402	-4.42228	0.000132215	0.0153272	yes	down	36.47	765.29	1175.04	40.23	45.47	22.77	658.933	36.1567
transcript_8414	CAA78900.1(Lhcb5 protein [Pinus sylvestris] >prf||2104448A Lhcb5 gene)	sp|Q9XF89|CB5_ARATH(Chlorophyll a-b binding protein CP26, chloroplastic OS=Arabidopsis thaliana OX=3702 GN=LHCB5 PE=1 SV=1)	5.93352	2.56889	1.07606e-10	5.92169e-08	yes	up	16.96	8.57	11.43	95.25	89.6	57.5	12.32	80.7833
transcript_73156	ACI90632.1(chloroplast light harvesting chlorophyll a/b binding protein, partial [Pinus tabuliformis var. henryi] >ACI90633.1 chloroplast light harvesting chlorophyll a/b binding protein, partial [Pinus hwangshanensis] >ACI90634.1 chloroplast light harvesting chlorophyll a/b binding protein, partial [Pinus tabuliformis])	sp|P15194|CB2B_PINSY(Chlorophyll a-b binding protein type 2 member 1B, chloroplastic OS=Pinus sylvestris OX=3349 PE=2 SV=1)	172.469	7.43019	5.12981e-12	3.7117e-09	yes	up	0.94	0.39	2.29	493.71	156.41	60.14	1.20667	236.753
transcript_71238	CAA78900.1(Lhcb5 protein [Pinus sylvestris] >prf||2104448A Lhcb5 gene)	sp|Q9XF89|CB5_ARATH(Chlorophyll a-b binding protein CP26, chloroplastic OS=Arabidopsis thaliana OX=3702 GN=LHCB5 PE=1 SV=1)	38.9022	5.28178	5.22969e-21	8.88411e-18	yes	up	4.26	2.84	5.45	98.59	224.29	226.02	4.18333	182.967
transcript_67949	ACI90632.1(chloroplast light harvesting chlorophyll a/b binding protein, partial [Pinus tabuliformis var. henryi] >ACI90633.1 chloroplast light harvesting chlorophyll a/b binding protein, partial [Pinus hwangshanensis] >ACI90634.1 chloroplast light harvesting chlorophyll a/b binding protein, partial [Pinus tabuliformis])	sp|P15194|CB2B_PINSY(Chlorophyll a-b binding protein type 2 member 1B, chloroplastic OS=Pinus sylvestris OX=3349 PE=2 SV=1)	0.193534	-2.36934	0.000559977	0.0429851	yes	down	10.35	7.9	3.92	1.05	2.83	0.77	7.39	1.55
transcript_67898	CAA78900.1(Lhcb5 protein [Pinus sylvestris] >prf||2104448A Lhcb5 gene)	sp|Q9XF89|CB5_ARATH(Chlorophyll a-b binding protein CP26, chloroplastic OS=Arabidopsis thaliana OX=3702 GN=LHCB5 PE=1 SV=1)	0.00540177	-7.53235	0.000104325	0.0128181	yes	down	213	0.85	261.25	1.14	1.87	0	158.367	1.00333
transcript_61176	CAA78900.1(Lhcb5 protein [Pinus sylvestris] >prf||2104448A Lhcb5 gene)	sp|Q9XF89|CB5_ARATH(Chlorophyll a-b binding protein CP26, chloroplastic OS=Arabidopsis thaliana OX=3702 GN=LHCB5 PE=1 SV=1)	580.478	9.1811	2.01905e-27	6.57402e-24	yes	up	0.23	0.69	0	206.75	200.9	180.87	0.306667	196.173
transcript_58449	CAA78900.1(Lhcb5 protein [Pinus sylvestris] >prf||2104448A Lhcb5 gene)	sp|Q9XF89|CB5_ARATH(Chlorophyll a-b binding protein CP26, chloroplastic OS=Arabidopsis thaliana OX=3702 GN=LHCB5 PE=1 SV=1)	1296.31	10.3402	8.84092e-16	9.59534e-13	yes	up	0	0	0.35	194.14	139.65	142.87	0.116667	158.887
transcript_51999	ACI90632.1(chloroplast light harvesting chlorophyll a/b binding protein, partial [Pinus tabuliformis var. henryi] >ACI90633.1 chloroplast light harvesting chlorophyll a/b binding protein, partial [Pinus hwangshanensis] >ACI90634.1 chloroplast light harvesting chlorophyll a/b binding protein, partial [Pinus tabuliformis])	sp|P15194|CB2B_PINSY(Chlorophyll a-b binding protein type 2 member 1B, chloroplastic OS=Pinus sylvestris OX=3349 PE=2 SV=1)	0.202497	-2.30403	2.76137e-05	0.00455905	yes	down	14.49	23.31	19.18	2.74	7.11	3.04	18.9933	4.29667
transcript_49364	CAA78932.1(Lhca4 protein,Type 4 protein of light-harvesting complex of photosystem I [Pinus sylvestris])	sp|Q9SQL2|CB24_PEA(Chlorophyll a-b binding protein P4, chloroplastic OS=Pisum sativum OX=3888 GN=lhcA-P4 PE=1 SV=1)	0.202174	-2.30633	6.5176e-05	0.00892126	yes	down	20.06	39.46	61.08	10.06	8.86	9.03	40.2	9.31667
transcript_47491	ACI90632.1(chloroplast light harvesting chlorophyll a/b binding protein, partial [Pinus tabuliformis var. henryi] >ACI90633.1 chloroplast light harvesting chlorophyll a/b binding protein, partial [Pinus hwangshanensis] >ACI90634.1 chloroplast light harvesting chlorophyll a/b binding protein, partial [Pinus tabuliformis])	sp|P15194|CB2B_PINSY(Chlorophyll a-b binding protein type 2 member 1B, chloroplastic OS=Pinus sylvestris OX=3349 PE=2 SV=1)	0.18104	-2.46562	1.86321e-07	6.16942e-05	yes	down	59.41	63.61	68.52	7.64	19.64	11.42	63.8467	12.9
transcript_15721	CAA78900.1(Lhcb5 protein [Pinus sylvestris] >prf||2104448A Lhcb5 gene)	sp|Q9XF89|CB5_ARATH(Chlorophyll a-b binding protein CP26, chloroplastic OS=Arabidopsis thaliana OX=3702 GN=LHCB5 PE=1 SV=1)	0.00173455	-9.17122	1.60204e-09	7.19481e-07	yes	down	684.09	2.71	678.65	0.65	1.01	1.03	455.15	0.896667
transcript_13656	P15193.1(RecName: Full=Chlorophyll a-b binding protein type 2 member 1A, chloroplastic; AltName: Full=Chlorophyll a-b binding protein type II 1A; Short=CAB; AltName: Full=LHCP; Flags: Precursor >CAA32657.1 unnamed protein product [Pinus sylvestris])	sp|P15193|CB2A_PINSY(Chlorophyll a-b binding protein type 2 member 1A, chloroplastic OS=Pinus sylvestris OX=3349 PE=2 SV=1)	0.211638	-2.24033	0.000103937	0.0128108	yes	down	202.25	92.31	257.86	60.9	36.71	35.61	184.14	44.4067
transcript_10453	CAA41407.1(Type III chlorophyll a /b-binding protein [Pinus sylvestris])	sp|Q9SY97|LHCA3_ARATH(Photosystem I chlorophyll a/b-binding protein 3-1, chloroplastic OS=Arabidopsis thaliana OX=3702 GN=LHCA3 PE=1 SV=1)	0.0262184	-5.25328	0.00057262	0.043645	yes	down	0.47	0.44	0.55	0	0	0	0.486667	0
