# Supplementary material for: Full-Length Transcriptome Sequencing-Based Analysis of Pinus sylvestris var. mongolica in Response to Sirex noctilio Venom
Source: Insects. 2022 Mar 30;13(4):338. doi: 10.3390/insects13040338 (PMC9029201; doi:10.3390/insects13040338)
Supplement: Supplementary file 1 [file insects-13-00338-s001.zip › Table S6.xlsx]

## Sheet: Sheet1
Table S6. 4 DEGs significantly enriched in “Nitrogen metabolism” KEGG pathway under co-induction of venom and wounding.
Transcript id	NR description	swissprot	FC(Z_S_89/Z_CK_89)	Log2FC(Z_S_89/Z_CK_89)	Pvalue	Padjust	Significant	Regulate	CK1_72h	CK2_72h	CK3_72h	Co-induction1_72H	Co-induction2_72H	Co-induction3_72H	CK_89	Co-induction_89
transcript_7509	unknown [Picea sitchensis] >ACN39821.1 unknown [Picea sitchensis]	sp|P27141|CAHC_TOBAC(Carbonic anhydrase, chloroplastic OS=Nicotiana tabacum OX=4097 PE=2 SV=1)	368.154	8.52417	2.27663e-06	0.000555953	yes	up	0.53	9.18	0.98	2.7	2488.8	1791.67	3.56333	1427.72
transcript_65225	RecName: Full=Glutamine synthetase cytosolic isozyme;	sp|P52783|GLNA_PINSY(Glutamine synthetase cytosolic isozyme OS=Pinus sylvestris OX=3349 PE=2 SV=1)	2.1582	1.10983	0.00030228	0.0279874	yes	up	16.04	17.69	13.43	49.48	29.75	33.48	15.72	37.57
transcript_57368	unknown [Picea sitchensis] >ABK23788.1 unknown [Picea sitchensis]	sp|Q94CE4|BCA4_ARATH(Beta carbonic anhydrase 4 OS=Arabidopsis thaliana OX=3702 GN=BCA4 PE=1 SV=1)	24.6002	4.6206	0.000154942	0.0171013	yes	up	9.7	5.98	2.79	6.14	280.62	197.46	6.15667	161.407
transcript_56222	unknown [Picea sitchensis] >ACN39821.1 unknown [Picea sitchensis]	sp|P27141|CAHC_TOBAC(Carbonic anhydrase, chloroplastic OS=Nicotiana tabacum OX=4097 PE=2 SV=1)	11.3203	3.50084	0.000105122	0.0128756	yes	up	3.12	1.97	0.88	4.71	35.34	32.12	1.99	24.0567
